# Supplementary material for: Lethal plague outbreaks in Lake Baikal hunter-gatherers 5,500 years ago
Source: Nature. 2026 Jun 17;654(8119):697–705. doi: 10.1038/s41586-026-10540-5 (PMC13275307; doi:10.1038/s41586-026-10540-5)
Supplement: Supplementary file 3 — Supplementary Tables 1–7 [file 41586_2026_10540_MOESM3_ESM.xlsx]

## Sheet: 1-Archaeo-Genetic-metadata
sampleId	MASTER_ID	Lat	Lon	CEMNAME	SITELAT	SITELONG	MACROREGION	REGION	MICROREGION	RIVERBANK	RELAGE	BROADAGE	RELAGEcode	MORTRAD	MAINREF	FromCalBP95	ToCalBP95	MeanCalDateBP	MeanCalDateError	mitoCov	autoCov_old	autoCov	chrYCov	chrXCov	sex	mitoHg	mitoQuality	chrYHg	hg_path	nDer	nDer_woDam	frac_missingSNPs	gpAvg
CGG024565	BRK_1956.010	56.1222	101.675	Bratskii Kamen	56.1222	101.675	Cis-Baikal	Angara	Angara	Right	Late Neolithic	LN	6	Serovo	Okladnikov 1976:132	n/a	n/a	n/a	n/a	47.487	0.241	0.311	0	0.318	XX	A+152+16362	0.851	NA	NA	NA	NA	0.7772	0.992469
CGG024566	BRK_1956.012	56.1222	101.675	Bratskii Kamen	56.1222	101.675	Cis-Baikal	Angara	Angara	Right	Late Neolithic	LN	6	Serovo	Okladnikov 1976:135	5209	4582	4857	118	84.564	0.147	0.186	0.105	0.098	XY	A+152+16362+16189	0.9928	Q1b1b~	Q,Q1,Q1b,Q1b1b~,Q1b1~	16	10	0.8508	0.989533
CGG024569	BRK_1956.016	56.1222	101.675	Bratskii Kamen	56.1222	101.675	Cis-Baikal	Angara	Angara	Right	Late Neolithic	LN	6	Serovo	Okladnikov 1976:138	5474	4989	5260	136	12.305	0.23	0.289	0.154	0.145	XY	F1b	0.8662	Q1a2a1~	Q,Q1,Q1a,Q1a2,Q1a2a1~,Q1a2a~	26	13	0.7719	0.9914
CGG024570	BRK_1956.017	56.1222	101.675	Bratskii Kamen	56.1222	101.675	Cis-Baikal	Angara	Angara	Right	Late Neolithic	LN	6	Serovo	Okladnikov 1976:140	5575	5051	5338	125	5.627	0.006	0.008	0.004	0.004	XY	F1b	0.8541	NA	NA	NA	NA	0.9931	0.954806
CGG024571	BRK_1956.019.01	56.1222	101.675	Bratskii Kamen	56.1222	101.675	Cis-Baikal	Angara	Angara	Right	Late Neolithic	LN	6	Serovo	Okladnikov 1976:141	5471	4989	5248	134	76.353	0.17	0.219	0.001	0.217	XX	A+152+16362+16189	0.9408	NA	NA	NA	NA	0.8322	0.989973
CGG024572	BRK_1956.019.02	56.1222	101.675	Bratskii Kamen	56.1222	101.675	Cis-Baikal	Angara	Angara	Right	Late Neolithic	LN	6	Serovo	Okladnikov 1976:141	n/a	n/a	n/a	n/a	13.575	0.001	0.002	0	0.002	XX	A+152+16362+16189	0.9023	NA	NA	NA	NA	0.9987	0.946196
CGG024573	BRK_1956.019.03	56.1222	101.675	Bratskii Kamen	56.1222	101.675	Cis-Baikal	Angara	Angara	Right	Late Neolithic	LN	6	Serovo	Okladnikov 1976:141	5465	4979	5220	130	89.383	0.161	0.206	0	0.204	XX	A+152+16362+16189	0.9505	NA	NA	NA	NA	0.8401	0.990138
CGG024574	BRK_1956.022	56.1222	101.675	Bratskii Kamen	56.1222	101.675	Cis-Baikal	Angara	Angara	Right	Late Neolithic	LN	6	Isakovo	Okladnikov 1976:146	5281	4835	5001	124	94.785	0.689	0.88	0.001	0.886	XX	C4a1a3	0.939	NA	NA	NA	NA	0.4848	0.996434
CGG024576	SER_1957.010	54.5097	103.222	Serovo	54.5097	103.222	Cis-Baikal	Angara	Angara	Left	Late Neolithic	LN	6	Serovo	Okladnikov 1976:37	5029	4580	4803	111	119.073	0.753	0.952	0.545	0.502	XY	G2a+152	0.9498	Q1a2a1~	Q,Q1,Q1a,Q1a2,Q1a2a,Q1a2a1~,Q1a2a~	75	49	0.4427	0.997128
CGG024577	SER_1957.012	54.5097	103.222	Serovo	54.5097	103.222	Cis-Baikal	Angara	Angara	Left	Late Neolithic	LN	6	Serovo	Okladnikov 1976:51	5290	4874	5090	125	88.514	0.582	0.741	0.426	0.396	XY	D4j	0.9358	Q1a2a1~	Q,Q1,Q1a,Q1a2,Q1a2a1~,Q1a2a~	37	25	0.5352	0.995971
CGG024591	SHU_1972.002.01	52.9025	103.653	Shumilikha	52.9067	103.659	Cis-Baikal	Angara	Angara	Left	Late Neolithic	LN	6	missing data	Savel'ev et al. 1981:7	NA	NA	NA	NA	40.722	0.399	0.518	0	0.524	XX	G2a+152	0.9325	NA	NA	NA	NA	0.6772	0.993478
CGG024592	SHU_1972.002.04	52.9025	103.653	Shumilikha	52.9067	103.659	Cis-Baikal	Angara	Angara	Left	Late Neolithic	LN	6	missing data	Savel'ev et al. 1981:7	5476	5041	5271	135	104.931	0.151	0.193	0	0.192	XX	D4b1a2a	0.9693	NA	NA	NA	NA	0.8494	0.988225
CGG024598	SHU_1972.021	52.9025	103.653	Shumilikha	52.9067	103.659	Cis-Baikal	Angara	Angara	Left	Late Neolithic	LN	6	Isakovo	Savel'ev et al. 1981:11	5587	5321	5457	83	214.632	0.078	0.098	0.054	0.053	XY	D4h4	0.9316	N2~	N,N2~,N~	9	6	0.9187	0.981679
CGG024606	SHU_1972.034	52.9025	103.653	Shumilikha	52.9067	103.659	Cis-Baikal	Angara	Angara	Left	Late Neolithic	LN	6	Isakovo	Savel'ev et al. 1981:14	5578	5320	5432	76	163.53	0.413	0.52	0.001	0.529	XX	C4	0.9209	NA	NA	NA	NA	0.6814	0.995168
CGG024607	SHU_1972.044	52.9025	103.653	Shumilikha	52.9067	103.659	Cis-Baikal	Angara	Angara	Left	Late Neolithic	LN	6	missing data	Savel'ev et al. 1981:16	5725	5329	5555	87	98.003	0.516	0.657	0.383	0.353	XY	D4j	0.975	Q1b1a3b	Q,Q1,Q1b,Q1b1,Q1b1a3,Q1b1a3b,Q1b1a~,Q1b1~	57	30	0.5778	0.990009
CGG024509	UID_1987.005	53.1889	103.368	Ust'-Ida I	53.1821	103.377	Cis-Baikal	Angara	Angara	Right	Late Neolithic	LN	6	Isakovo	Tiutrin, Bazaliiskii 1996	5577	5042	5281	142	93.108	0.524	0.662	0	0.673	XX	R1b1	0.9044	NA	NA	NA	NA	0.5711	0.99644
CGG024350	UID_1987.006	53.1889	103.368	Ust'-Ida I	53.1821	103.377	Cis-Baikal	Angara	Angara	Right	Late Neolithic	LN	6	Isakovo	Tiutrin, Bazaliiskii 1996	5584	5062	5371	121	108.482	0.661	0.838	0.473	0.447	XY	F1d	0.846	Q1b1b~	Q,Q1,Q1b,Q1b1,Q1b1b~,Q1b1~	59	34	0.4904	0.99656
CGG024499	UID_1987.008	53.1889	103.368	Ust'-Ida I	53.1821	103.377	Cis-Baikal	Angara	Angara	Right	Late Neolithic	LN	6	Isakovo	Tiutrin, Bazaliiskii 1996	5589	5076	5404	107	153.684	0.061	0.077	0.04	0.042	XY	A10	0.9223	P1 or K2b2a	P1 or K2b2a	3	2	0.9343	0.978392
CGG024506	UID_1987.010	53.1889	103.368	Ust'-Ida I	53.1821	103.377	Cis-Baikal	Angara	Angara	Right	Late Neolithic	LN	6	Isakovo	Tiutrin, Bazaliiskii 1996	5596	5319	5467	87	192.521	0.581	0.738	0.001	0.747	XX	C4	0.9209	NA	NA	NA	NA	0.5393	0.996236
CGG024351	UID_1987.011	53.1889	103.368	Ust'-Ida I	53.1821	103.377	Cis-Baikal	Angara	Angara	Right	Late Neolithic	LN	6	Isakovo	Tiutrin, Bazaliiskii 1996	5585	5313	5437	91	197.479	1.869	2.378	0.001	2.448	XX	G2a+152	0.9188	NA	NA	NA	NA	0.155	0.997879
DA355	UID_1988.014	53.1889	103.368	Ust'-Ida I	53.1821	103.377	Cis-Baikal	Angara	Angara	Right	Late Neolithic	LN	6	Isakovo	Tiutrin, Bazaliiskii 1996	5643	5321	5489	86	41.746	0.426	0.555	0.304	0.291	XY	A2	0.8458	P1 or K2b2a	P1 or K2b2a	26	16	NA	0.992126
CGG024496	UID_1988.015	53.1889	103.368	Ust'-Ida I	53.1821	103.377	Cis-Baikal	Angara	Angara	Right	Late Neolithic	LN	6	Isakovo	Tiutrin, Bazaliiskii 1996	5573	4985	5259	139	141.798	0.273	0.353	0.001	0.346	XX	R1b1	0.8802	NA	NA	NA	NA	0.7483	0.991305
CGG024588	UID_1988.016.01	53.1889	103.368	Ust'-Ida I	53.1821	103.377	Cis-Baikal	Angara	Angara	Right	Late Neolithic	LN	6	Isakovo	Tiutrin, Bazaliiskii 1996	5590	5319	5458	87	86.686	0.969	1.238	0.699	0.651	XY	F1d	0.8209	Q1b1a3	Q,Q1,Q1b,Q1b1,Q1b1a3,Q1b1a~,Q1b1~	82	51	0.3697	0.997186
CGG024498	UID_1988.018	53.1889	103.368	Ust'-Ida I	53.1821	103.377	Cis-Baikal	Angara	Angara	Right	Late Neolithic	LN	6	Isakovo	Tiutrin, Bazaliiskii 1996	5586	5316	5444	90	237.637	0.744	0.948	0.526	0.504	XY	C4a1a3	0.9677	N1a1a1a1a2a1a1a1b1b1c~	N,N1,N1a,N1a1a,N1a1a1a1a,N1a1a1a1a2a1a1a1b1b1c~,N1a1a1~,N~	76	43	0.4493	0.996517
CGG024336	UID_1989.020.01	53.1889	103.368	Ust'-Ida I	53.1821	103.377	Cis-Baikal	Angara	Angara	Right	Late Neolithic	LN	6	Isakovo	Tiutrin, Bazaliiskii 1996	5573	4985	5257	139	173.685	0.781	0.995	0.576	0.53	XY	C4	0.9209	Q1b1a3	Q,Q1,Q1b,Q1b1,Q1b1a3,Q1b1~	64	34	0.434	0.996795
CGG024335	UID_1989.020.02	53.1889	103.368	Ust'-Ida I	53.1821	103.377	Cis-Baikal	Angara	Angara	Right	Late Neolithic	LN	6	Isakovo	Tiutrin, Bazaliiskii 1996	5588	5066	5387	118	122.021	0.97	1.234	0.001	1.257	XX	G2a+152	0.9336	NA	NA	NA	NA	0.3614	0.997324
CGG024500	UID_1989.021.02	53.1889	103.368	Ust'-Ida I	53.1821	103.377	Cis-Baikal	Angara	Angara	Right	Late Neolithic	LN	6	Isakovo	Tiutrin, Bazaliiskii 1996	5575	5044	5285	139	301.997	0.069	0.086	0.001	0.093	XX	F1b1b	0.9585	NA	NA	NA	NA	0.9276	0.975887
DA342	UID_1989.022	53.1889	103.368	Ust'-Ida I	53.1821	103.377	Cis-Baikal	Angara	Angara	Right	Late Neolithic	LN	6	Isakovo	Tiutrin, Bazaliiskii 1996	5460	4968	5190	124	97.515	1.732	2.215	0.001	2.268	XX	R1b1	0.7572	NA	NA	NA	NA	NA	0.996449
CGG024494	UID_1989.025.02	53.1889	103.368	Ust'-Ida I	53.1821	103.377	Cis-Baikal	Angara	Angara	Right	Late Neolithic	LN	6	Isakovo	Tiutrin, Bazaliiskii 1996	5589	5091	5415	100	385.956	0.633	0.805	0.465	0.427	XY	R1b1	0.9316	Q1b1b~	Q,Q1,Q1b,Q1b1,Q1b1b~,Q1b1~	72	42	0.5061	0.996718
CGG024514	UID_1989.025.03	53.1889	103.368	Ust'-Ida I	53.1821	103.377	Cis-Baikal	Angara	Angara	Right	Late Neolithic	LN	6	Isakovo	Tiutrin, Bazaliiskii 1996	5586	5316	5444	90	201.82	0.539	0.684	0	0.695	XX	R1b1	0.9044	NA	NA	NA	NA	0.5672	0.996076
CGG024510	UID_1989.026.01	53.1889	103.368	Ust'-Ida I	53.1821	103.377	Cis-Baikal	Angara	Angara	Right	Late Neolithic	LN	6	Isakovo	Tiutrin, Bazaliiskii 1996	5587	5308	5433	93	243.85	0.546	0.694	0.001	0.706	XX	A10	0.9007	NA	NA	NA	NA	0.5614	0.995322
CGG024495	UID_1989.026.04	53.1889	103.368	Ust'-Ida I	53.1821	103.377	Cis-Baikal	Angara	Angara	Right	Late Neolithic	LN	6	Isakovo	Tiutrin, Bazaliiskii 1996	5585	5065	5377	119	133.583	0.167	0.212	0.119	0.115	XY	A10	0.9055	Q1b1b~	Q,Q1b,Q1b1b~,Q1b1~	16	8	0.832	0.989264
CGG024507	UID_1989.026.05	53.1889	103.368	Ust'-Ida I	53.1821	103.377	Cis-Baikal	Angara	Angara	Right	Late Neolithic	LN	6	Isakovo	Tiutrin, Bazaliiskii 1996	5580	5144	5395	83	52.337	0.01	0.013	0	0.013	XX	F1d	0.8209	NA	NA	NA	NA	0.9892	0.9575
DA344	UID_1989.030	53.1889	103.368	Ust'-Ida I	53.1821	103.377	Cis-Baikal	Angara	Angara	Right	Late Neolithic	LN	6	Isakovo	Tiutrin, Bazaliiskii 1996	5600	5319	5471	87	33.897	0.217	0.278	0	0.287	XX	A+152+16362+16189	0.8306	NA	NA	NA	NA	NA	0.991317
CGG024508	UID_1989.031	53.1889	103.368	Ust'-Ida I	53.1821	103.377	Cis-Baikal	Angara	Angara	Right	Late Neolithic	LN	6	Isakovo	Tiutrin, Bazaliiskii 1996	5600	5321	5474	85	34.178	0.571	0.739	0.384	0.37	XY	R1b1	0.7946	N1a1a1a1a1a2a~	N,N1,N1a,N1a1,N1a1a,N1a1a1a1a,N1a1a1a1a1a2a~,N1a1a1~,N1~,N~	61	41	0.5515	0.995885
CGG024511	UID_1989.032	53.1889	103.368	Ust'-Ida I	53.1821	103.377	Cis-Baikal	Angara	Angara	Right	Late Neolithic	LN	6	Isakovo	Tiutrin, Bazaliiskii 1996	5718	5327	5543	90	201.247	0.441	0.56	0.001	0.572	XX	G2a+152	0.9424	NA	NA	NA	NA	0.6296	0.995448
CGG024505	UID_1990.033.01	53.1889	103.368	Ust'-Ida I	53.1821	103.377	Cis-Baikal	Angara	Angara	Right	Late Neolithic	LN	6	Isakovo	Tiutrin, Bazaliiskii 1996	5886	5473	5651	88	179.415	0.539	0.686	0.4	0.363	XY	R1b1	0.9126	Q1b1b~	Q,Q1,Q1b,Q1b1,Q1b1b~,Q1b1~	48	28	0.5575	0.996207
CGG024502	UID_1990.033.02	53.1889	103.368	Ust'-Ida I	53.1821	103.377	Cis-Baikal	Angara	Angara	Right	Late Neolithic	LN	6	Isakovo	Tiutrin, Bazaliiskii 1996	5595	5319	5465	87	174.227	0.502	0.636	0.001	0.653	XX	G2a+152	0.9498	NA	NA	NA	NA	0.5894	0.995307
CGG024356	UID_1991.038	53.1889	103.368	Ust'-Ida I	53.1821	103.377	Cis-Baikal	Angara	Angara	Right	Late Neolithic	LN	6	Isakovo	Tiutrin, Bazaliiskii 1996	5568	5053	5307	127	56.35	0.327	0.423	0.001	0.438	XX	A12	0.8629	NA	NA	NA	NA	0.7112	0.994098
CGG024589	UID_1991.041	53.1889	103.368	Ust'-Ida I	53.1821	103.377	Cis-Baikal	Angara	Angara	Right	Late Neolithic	LN	6	Isakovo	Tiutrin, Bazaliiskii 1996	5588	5075	5400	108	89.363	0.318	0.404	0.237	0.215	XY	G2a+152	0.8621	Q1b1b~	Q,Q1,Q1b,Q1b1,Q1b1b~,Q1b1~	26	12	0.7089	0.993559
CGG024504	UID_1993.044.01	53.1889	103.368	Ust'-Ida I	53.1821	103.377	Cis-Baikal	Angara	Angara	Right	Late Neolithic	LN	6	Isakovo	Tiutrin, Bazaliiskii 1996	5583	5056	5357	127	51.316	0.978	1.268	0.001	1.263	XX	A+152+16362+16189	0.9162	NA	NA	NA	NA	0.3874	0.99655
CGG024492	UID_1993.044.02	53.1889	103.368	Ust'-Ida I	53.1821	103.377	Cis-Baikal	Angara	Angara	Right	Late Neolithic	LN	6	Isakovo	Tiutrin, Bazaliiskii 1996	5449	4893	5174	120	173.918	0.065	0.081	0.001	0.079	XX	A+152+16362+16189	0.9162	NA	NA	NA	NA	0.9328	0.975687
CGG024512	UID_1993.044.03	53.1889	103.368	Ust'-Ida I	53.1821	103.377	Cis-Baikal	Angara	Angara	Right	Late Neolithic	LN	6	Isakovo	Tiutrin, Bazaliiskii 1996	5584	5059	5364	125	108.407	0.499	0.64	0.334	0.319	XY	D4+195	0.9083	Q1b1a3	Q,Q1,Q1b,Q1b1,Q1b1a3,Q1b1a~,Q1b1~	49	29	0.5886	0.991116
CGG024501	UID_1994.053.02	53.1889	103.368	Ust'-Ida I	53.1821	103.377	Cis-Baikal	Angara	Angara	Right	Late Neolithic	LN	6	Isakovo	Tiutrin, Bazaliiskii 1996	n/a	n/a	n/a	n/a	89.902	0.129	0.164	0.094	0.086	XY	A+152+16362	0.9056	Q1b1b~	Q,Q1,Q1b,Q1b1,Q1b1b~	19	8	0.8671	0.988693
DA345	UID_1995.056.01	53.1889	103.368	Ust'-Ida I	53.1821	103.377	Cis-Baikal	Angara	Angara	Right	Late Neolithic	LN	6	Isakovo	Tiutrin, Bazaliiskii 1996	5590	5090	5418	101	72.094	1.024	1.308	0.74	0.703	XY	D4j	0.9001	N1a1a1a1a4	N,N1,N1a,N1a1,N1a1a1a1a,N1a1a1a1a4,N1a1a1~,N1a1a~,N1~,N~	92	58	NA	0.996694
CGG024497	UID_1995.056.02	53.1889	103.368	Ust'-Ida I	53.1821	103.377	Cis-Baikal	Angara	Angara	Right	Late Neolithic	LN	6	Isakovo	Tiutrin, Bazaliiskii 1996	5875	5334	5616	93	139.12	0.339	0.437	0.227	0.221	XY	C4	0.9209	Q1b2b~	Q,Q1,Q1b,Q1b2b~,Q1b2~	20	12	0.6934	0.994668

## Sheet: 2-Plague-screening
sampleId	plagueDetected	taxNameSpecies	assemblyId	contigL	nReads	coverageAvg	coverageSd	coverageBp	coverageP	coveragePExp	coveragePRatio	coveragePRatioCorr	coverageCv	coverageEvennessScore	covPosRelEntropy100	covPosRelEntropy1000	nContigs	pContigsCovered	editDistMode	editDistAvg	editDistAvgDecay	editDistDecayEnd	readLAvg	mqAvg	ani	dam5p	dam3p	krakenNClade	krakenNKmer	krakenDupRate
CGG024335	TRUE	Yersinia_pestis	GCF_000834825.1	4884396	45	0.000366678	0.0191453	1791	0.000367	0.000366611	1.00106	1.00759	52.2129	0.000366678	1	1	4	0.5	0	0.0444444	-0.911111	1	39.8	41.8222	0.998883	0	0	16	43	11.1
CGG024336	TRUE	Yersinia_pestis	GCF_000834275.1	4709246	37	0.00044402	0.0210671	2091	0.000444	0.000443922	1.00018	1.00678	47.4463	0.00044402	1	1	4	0.5	0	0.459459	-0.234234	4	56.5405	39.8378	0.991874	0.153846	0	19	36	4.14
CGG024350		Yersinia_pestis	GCF_000834235.1	4861517	6	4.40192e-05	0.0112015	111	2.3e-05	4.40182e-05	0.522511	0.525945	254.468	2.28324e-05	0.484196	0.484196	4	0.25	0	0.5	-0.25	2	35.6667	38	0.985981	0	0	26	40	9.88
CGG024356		Yersinia_pestis	GCF_001188935.1	4736923	2	1.7733e-05	0.00421102	84	1.8e-05	1.77329e-05	1.01506	1.0217	237.468	1.7733e-05	1	1	3	0.333333	1	1.5	0	2	42	31.5	0.964286	0	0	14	43	3.44
CGG024494		Yersinia_pestis	GCF_000834925.1	4794427	1	6.88299e-06	0.00262354	33	7e-06	6.88297e-06	1.017	1.02379	381.162	6.88299e-06	NaN	NaN	4	0.25	1	1	NaN	1	33	40	0.969697	NaN	NaN	184	42	49.6
CGG024495		Yersinia_pestis	GCF_000834925.1	4794427	20	0.0001654	0.013462	755	0.000157	0.000165387	0.94929	0.955625	81.3902	0.000157475	0.976862	0.976862	4	1	0	0.8	-0.2	7	39.65	37.1	0.979823	0	0	130	57	17.7
CGG024496		Yersinia_pestis	GCF_001188675.1	4781906	12	0.000111253	0.0112939	493	0.000103	0.000111247	0.925872	0.932101	101.516	0.000103097	0.95351	0.95351	3	0.333333	0	0.916667	-0.125	4	44.3333	38.5833	0.979323	0	0.25	39	51	7.35
CGG024498		Yersinia_pestis	GCF_000834275.1	4709246	1	8.91863e-06	0.00298639	42	9e-06	8.91859e-06	1.00913	1.01579	334.849	8.91863e-06	NaN	NaN	4	0.25	0	0	NaN	0	42	42	1	0	0	40	29	16.6
CGG024499		Yersinia_pestis	GCF_000834925.1	4794427	2	1.56432e-05	0.00395511	75	1.6e-05	1.5643e-05	1.02282	1.02964	252.833	1.56432e-05	1	1	4	0.25	0	0.5	0	1	37.5	35.5	0.986667	0	0	132	29	28.1
CGG024500		Yersinia_pestis	GCF_001188675.1	4781906	5	4.37064e-05	0.0120209	85	1.8e-05	4.37055e-05	0.411848	0.414619	275.037	1.77753e-05	0.310918	0.310918	3	0.333333	2	1.6	0.6	1	41.8	26.8	0.961722	0	0	118	54	27.1
CGG024502	TRUE	Yersinia_pestis	GCF_000834845.1	4674610	397	0.00305523	0.0731133	11992	0.002565	0.00305057	0.840828	0.846093	23.9305	0.00256535	0.945887	0.931306	4	1	0	0.0579345	-0.471033	2	35.9748	41.6499	0.99839	0.074074	0	134	213	3.4
CGG024505		Yersinia_pestis	GCF_000834845.1	4674610	4	3.52971e-05	0.00914561	88	1.9e-05	3.52964e-05	0.538298	0.541669	259.104	1.88251e-05	0.405639	0.405639	4	0.25	1	1.5	0	2	41.25	31.5	0.963636	0.333333	0	11	9	10.6
CGG024506		Yersinia_pestis	GCF_001188695.1	4733482	2	1.62671e-05	0.00403322	77	1.6e-05	1.6267e-05	0.983589	0.990021	247.937	1.62671e-05	1	1	3	0.333333	1	1.5	0	2	38.5	31.5	0.961039	0	0	27	20	14.7
CGG024507		Yersinia_pestis	GCF_000834845.1	4674610	1	8.55686e-06	0.0029252	40	9e-06	8.55683e-06	1.05179	1.05838	341.854	8.55686e-06	NaN	NaN	4	0.25	0	NaN	0	40	31	0	1.5	0	0	6	6.67	10
CGG024508	TRUE	Yersinia_pestis	GCF_002005285.1	4831198	17711	0.160151	0.409188	699727	0.144835	0.147985	0.978713	0.984065	2.55501	0.144835	0.971467	0.975204	4	1	0	0.218508	-0.0770964	6	43.7025	41.2435	0.995	0.082289	0.054782	1534	10890	1.38
CGG024510	TRUE	Yersinia_pestis	GCF_002005285.1	4831198	7266	0.0656473	0.258129	304937	0.063118	0.0635389	0.993376	0.998809	3.93205	0.0631183	0.986774	0.955488	4	1	0	0.240848	-0.094183	7	43.6675	41.0472	0.994485	0.052814	0.054245	1836	6120	2.77
CGG024511	TRUE	Yersinia_pestis	GCF_002005285.1	4831198	9704	0.0802066	0.314206	337456	0.069849	0.0770744	0.906255	0.911211	3.91746	0.0698493	0.969996	0.951355	4	1	0	0.239695	-0.091772	5	39.9672	40.8957	0.994003	0.130413	0.098504	2554	6058	3.4
CGG024512	TRUE	Yersinia_pestis	GCF_000834905.1	4830559	38	0.000388982	0.0231387	1728	0.000358	0.000388906	0.92053	0.926878	59.4852	0.000357723	0.941783	0.941783	5	0.6	0	0.894737	-0.121053	8	49.4474	37.3158	0.981905	0	0	82	40	24.4
CGG024514	TRUE	Yersinia_pestis	GCF_000834925.1	4794427	79	0.000712077	0.0266753	3414	0.000712	0.000711823	1.00025	1.00692	37.4612	0.000712077	1	0.991968	4	0.25	1	1.11392	-0.0481013	1	43.2152	34.962	0.974224	0.076923	0	86	23	36.9
CGG024565		Yersinia_pestis	GCF_000834845.1	4674610	4	3.33718e-05	0.0110424	45	1e-05	3.33712e-05	0.299659	0.301536	330.89	9.62647e-06	0	0	4	0.25	0.75	-0.125	2	39	36.75	0	2	0	0	10	21	5
CGG024566	TRUE	Yersinia_pestis	GCF_000834495.1	4838262	52	0.000392496	0.0210029	1814	0.000375	0.000392419	0.95561	0.961866	53.511	0.000374928	0.977212	0.959517	4	1	0	0.192308	-0.282051	3	36.5192	40.5385	0.994734	0	0	26	68	2.15
CGG024569		Yersinia_pestis	GCF_000834755.1	4674565	2	3.03772e-05	0.00551146	142	3e-05	3.03767e-05	0.987599	0.994064	181.434	3.03772e-05	1	1	3	0.333333	0	1.5	0	3	71.5	41	0.979021	0	0	1	17	5.82
CGG024571	TRUE	Yersinia_pestis	GCF_002005285.1	4831198	10933	0.0961465	0.316613	434077	0.089849	0.0916691	0.980145	0.985505	3.29303	0.0898487	0.979652	0.965948	4	1	0	0.172414	-0.0891247	7	42.5083	41.3755	0.995944	0.031308	0.028329	1380	7459	1.68
CGG024572	TRUE	Yersinia_pestis	GCF_002005285.1	4831198	2862	0.0264342	0.163529	125326	0.025941	0.0260879	0.994369	0.999807	6.18627	0.025941	0.99386	0.949374	4	1	0	0.330189	-0.0685789	6	44.6509	40.8491	0.992605	0.132653	0.140187	433	2509	1.76
CGG024573	TRUE	Yersinia_pestis	GCF_002005285.1	4831198	23182	0.208247	0.474931	876485	0.181422	0.187993	0.965044	0.970322	2.28062	0.181422	0.96416	0.978202	4	1	0	0.181477	-0.0882797	7	43.4273	41.3559	0.995821	0.030259	0.027665	2217	15435	1.45
CGG024574	TRUE	Yersinia_pestis	GCF_002005285.1	4831198	76948	0.660108	0.899132	2163120	0.44774	0.483205	0.926606	0.931673	1.3621	0.44774	0.961176	0.987933	4	1	0	0.190856	-0.0777609	7	41.4583	41.247	0.995396	0.08526	0.044446	9190	42784	1.83
CGG024576	TRUE	Yersinia_pestis	GCF_002005285.1	4831198	94871	0.791104	1.50287	1866192	0.386279	0.546656	0.706622	0.710486	1.89972	0.386279	0.940002	0.981394	4	1	0	0.157298	-0.0817435	7	40.3249	41.3212	0.996099	0.106388	0.100371	38180	41899	7.63
CGG024577		Yersinia_pestis	GCF_000834845.1	4674610	1	8.98471e-06	0.00299744	42	9e-06	8.98467e-06	1.00171	1.00798	333.615	8.98471e-06	NaN	NaN	4	0.25	0	0	NaN	0	42	42	1	0	0	6	9	5.56
CGG024588	TRUE	Yersinia_pestis	GCF_002005285.1	4831198	31318	0.260051	0.558056	1027018	0.21258	0.228988	0.928345	0.933422	2.14595	0.21258	0.951617	0.982477	4	1	0	0.159685	-0.0982786	5	40.1381	41.324	0.996022	0.094599	0.027334	3592	18391	1.54
CGG024598		Yersinia_pestis	GCF_003798345.1	4784489	2	1.56757e-05	0.00538999	43	9e-06	1.56755e-05	0.574143	0.577966	343.844	8.98738e-06	0	0	3	0.333333	0	1	0	2	37.5	32.5	0.973333	0	0	5	7	13.3
CGG024606	TRUE	Yersinia_pestis	GCF_002005285.1	4831198	242587	2.19119	2.83913	3384027	0.700453	0.888216	0.788606	0.792919	1.2957	0.497823	0.964973	0.987503	4	1	0	0.224282	-0.0538742	7	43.6782	41.2317	0.994865	0.058809	0.034503	35913	95403	3.51
CGG024607		Yersinia_pestis	GCF_000834925.1	4794427	23	0.000220464	0.0154116	1016	0.000212	0.00022044	0.961713	0.96813	69.9054	0.000211913	0.980777	0.980777	4	0.5	0	0.695652	-0.141304	5	45.9565	39.4348	0.984863	0.166667	0	37	102	2.46
DA342	TRUE	Yersinia_pestis	GCF_002005285.1	4831198	7197	0.0599752	0.250846	275146	0.056952	0.0582121	0.978353	0.983704	4.18249	0.0569519	0.984568	0.952516	4	1	0	0.395304	-0.0787983	6	40.2703	40.5163	0.990184	0.241248	0.240669	619	4146	1.11
DA344		Yersinia_pestis	GCF_000834845.1	4674610	3	2.16061e-05	0.00464818	101	2.2e-05	2.16058e-05	1.01824	1.02462	215.133	2.16061e-05	1	1	4	0.25	1	1	NaN	1	33.6667	40	0.970297	0	0	1	5	1
DA345	TRUE	Yersinia_pestis	GCF_000834845.1	4674610	33	0.000277242	0.0166483	1296	0.000277	0.000277204	0.999264	1.00552	60.0496	0.000277242	1	1	4	0.25	0	0.454545	-0.212121	3	39.2727	39.5758	0.988426	0.272727	0.4	8	19	1.89
DA355		Yersinia_pestis	GCF_001188675.1	4781906	4	3.2623e-05	0.00699524	117	2.4e-05	3.26224e-05	0.73569	0.740639	214.427	2.44672e-05	0.75	0.75	3	0.333333	2	1.5	0.5	1	39	28	0.961538	0	0	11	23	2.09

## Sheet: 3-Other-screening
sampleId	taxNameSpecies	assemblyId	contigL	nReads	coverageAvg	coverageSd	coverageBp	coverageP	coveragePExp	coveragePRatio	coveragePRatioCorr	coverageCv	coverageEvennessScore	covPosRelEntropy100	covPosRelEntropy1000	nContigs	pContigsCovered	editDistMode	editDistAvg	editDistAvgDecay	editDistDecayEnd	readLAvg	mqAvg	dam5p	dam3p	krakenNClade	krakenNKmer	krakenDupRate	krakenKmerRank
CGG024514	[Brevibacterium]_flavum	GCF_001683055.1	3340941	66	0.00103653	0.0421067	2819	0.000844	0.001036	0.814674	0.81571	40.6226	0.000843774	0.918767	0.804437	1	1	0	1.21212	-0.0606061	5	52.5152	35.2727	NA	0	0	1	13	1
CGG024335	Acinetobacter_sp._DUT-2	GCF_001581975.1	4072672	73	0.00120609	0.0350598	4862	0.001194	0.00120536	0.990575	1.00596	29.069	0.00119381	0.995574	0.989477	6	0.666667	0	1.82192	-0.0304414	2	67.2877	34.2329	NA	0	0	1	8	1
CGG024350	Acinetobacter_sp._DUT-2	GCF_001581975.1	4072672	137	0.00216394	0.0471445	8695	0.002135	0.0021616	0.987696	1.00304	21.7865	0.00213496	0.995887	0.968775	6	0.666667	0	1.45985	-0.0428832	16	64.3431	35.5766	14	0.035714	-0.0078125	1	3	1
CGG024351	Acinetobacter_sp._DUT-2	GCF_001581975.1	4072672	81	0.00114888	0.0342934	4621	0.001135	0.00114822	0.988489	1.00384	29.8495	0.00113464	0.992211	0.955689	6	0.666667	0	1.08642	-0.0634921	9	57.7654	36.6667	NA	0	0	2	8	1
CGG024495	Acinetobacter_sp._DUT-2	GCF_001581975.1	4072672	77	0.00118325	0.0558362	3929	0.000965	0.00118255	0.816031	0.828705	47.1887	0.000964723	0.861974	0.845395	6	0.666667	0	1.42857	-0.0463822	11	62.5974	34.4156	NA	0	-0.002976	1	15	1
CGG024497	Acinetobacter_sp._DUT-2	GCF_001581975.1	4072672	68	0.00109289	0.0334398	4397	0.00108	0.0010923	0.988742	1.0041	30.5974	0.00107964	0.995168	0.983682	6	0.666667	1	1.82353	-0.0367647	1	65.4559	33.9853	NA	0.117647	0.0125	2	27	1
CGG024498	Acinetobacter_sp._DUT-2	GCF_001581975.1	4072672	106	0.00158962	0.0421095	6264	0.001538	0.00158836	0.968296	0.983335	26.4903	0.00153806	0.985978	0.958621	6	0.666667	0	1.06604	-0.0700809	8	61.0849	37.5566	5	0.083333	0	1	10	1
CGG024499	Acinetobacter_sp._DUT-2	GCF_001581975.1	4072672	85	0.00131437	0.0368486	5261	0.001292	0.00131351	0.983626	0.998903	28.0352	0.00129178	0.992658	0.981645	6	0.5	0	1.52941	-0.0485294	9	62.9882	34.3412	NA	0	0.0178573	1	3	1
CGG024502	Acinetobacter_sp._DUT-2	GCF_001581975.1	4072672	155	0.00264077	0.0584179	10096	0.002479	0.00263729	0.939981	0.95458	22.1215	0.00247896	0.969183	0.929935	6	0.666667	0	1.52903	-0.043871	7	69.4129	35.2452	18	0	0	2	16	1
CGG024514	Acinetobacter_sp._DUT-2	GCF_001581975.1	4072672	91	0.00126428	0.0357959	5111	0.001255	0.00126348	0.993287	1.00871	28.3132	0.00125495	0.993246	0.979737	6	0.666667	0	1.47253	-0.040293	2	56.6044	33.8571	NA	0	-0.014706	1	3	1
CGG024592	Acinetobacter_sp._DUT-2	GCF_001581975.1	4072672	69	0.000943607	0.0313917	3756	0.000922	0.000943161	0.977563	0.992746	33.2678	0.000922245	0.995255	0.985765	6	0.5	0	0.927536	-0.084058	6	55.6957	36.1594	NA	0	0	1	31	1
CGG024598	Acinetobacter_sp._DUT-2	GCF_001581975.1	4072672	101	0.00172958	0.0423366	6910	0.001697	0.00172808	0.982013	0.997265	24.478	0.00169667	0.994052	0.95017	6	0.5	0	1.17822	-0.0618812	6	69.7822	37.2673	3	0	0.0119048	1	25	1
CGG024505	Acinetobacter_sp._FDAARGOS_560	GCF_003812205.1	4166595	53	0.000784093	0.0310555	3051	0.000732	0.000783786	0.933928	0.947395	39.6068	0.000732253	0.957985	0.951397	3	0.666667	0	1.15094	-0.090566	8	61.6604	36.6038	NA	0	0	1	1	1
CGG024592	Acinetobacter_sp._FDAARGOS_560	GCF_003812205.1	4166595	85	0.00122402	0.0349646	5100	0.001224	0.00122327	1.00059	1.01502	28.5654	0.00122402	1	0.996329	3	0.666667	1	0.988235	-0.0627451	1	60	38.8471	NA	0	0.015625	1	1	1
CGG024606	Acinetobacter_sp._FDAARGOS_560	GCF_003812205.1	4166595	70	0.00113714	0.0338374	4719	0.001133	0.00113649	0.996926	1.0113	29.7566	0.00113258	0.988918	0.976693	3	0.333333	0	1.48571	-0.055102	5	67.6857	36.4143	NA	0	0	1	1	1
CGG024336	Acinetobacter_venetianus	GCF_000308235.1	3544508	53	0.00094061	0.030811	3317	0.000936	0.000940168	0.995567	1.00718	32.7564	0.000935814	0.986824	0.96706	2	1	0	1.32075	-0.0786164	3	62.9057	37.6604	NA	0	0.025	6	78	1
CGG024497	Aeromonas_sp._ASNIH2	GCF_002934795.1	4864532	67	0.000698731	0.0523957	2520	0.000518	0.000698487	0.741603	0.744174	74.9869	0.000518035	0.816069	0.811148	6	0.166667	1	1.14925	-0.0671642	1	50.7313	34.5224	NA	0	0	2	80	1
CGG024588	Bacillus_mobilis	GCF_003612955.1	5468285	58	0.000580987	0.0240967	3177	0.000581	0.000580818	1.00031	1.01993	41.4754	0.000580987	1	1	1	1	0	1.22414	-0.0574713	6	54.7759	36.931	NA	0	0	1	1	1
CGG024598	Bacillus_sp._DU-106	GCF_004799705.1	5415320	139	0.00138145	0.0371422	7481	0.001381	0.0013805	1.00036	1.0199	26.8864	0.00138145	1	0.997979	1	1	0	0.52518	-0.142446	13	53.8273	39.3022	1	0	0	1	1	1
CGG024502	Bacillus_wiedmannii	GCF_000160955.1	5547057	72	0.000752471	0.0307845	3698	0.000667	0.000752188	0.886746	0.907528	40.9112	0.00066666	0.954979	0.884702	1	1	1	1.25	-0.0509259	1	58	35.1944	NA	0	0	1	15	1
CGG024588	Bacillus_wiedmannii	GCF_000160955.1	5547057	72	0.00073192	0.027994	3933	0.000709	0.000731652	0.96904	0.991751	38.2474	0.000709025	0.986494	0.969364	1	1	0	1.26389	-0.0520833	9	56.3889	36.9306	NA	0	-0.03125	4	52	1
CGG024606	Bacillus_wiedmannii	GCF_000160955.1	5547057	61	0.000682344	0.0271817	3627	0.000654	0.000682111	0.958788	0.981258	39.8358	0.00065386	0.977887	0.916068	1	1	1	1.77049	-0.0360656	1	62.0656	33.2623	NA	0	0	4	34	1
CGG024495	Brucella_canis	GCF_000740335.1	3312751	96	0.00112716	0.0465998	3009	0.000908	0.00112652	0.806019	0.807485	41.3427	0.000908309	0.9058	0.897503	2	1	1	1.0625	-0.0763889	1	38.9062	34.0521	NA	0.052632	0.0022885	1	11	1
DA355	Carnobacterium_maltaromaticum	GCF_000317975.2	3650416	329	0.00558786	0.0746567	20367	0.005579	0.00557227	1.00121	1.02927	13.3605	0.00557936	0.999273	0.989822	1	1	0	0.927052	-0.0607903	6	62	40.5745	1	0.15	-0.009524	354	8165	1
CGG024574	Chryseobacterium_sp._G0186	GCF_003815675.1	5038771	63	0.000928996	0.0306212	4657	0.000924	0.000928565	0.995084	1.02112	32.9616	0.000924233	1	0.94288	2	0.5	0	1.49206	-0.0566893	6	74.3016	37.3968	NA	0	0	5	31	1
CGG024509	Chryseobacterium_sp._H6466	GCF_003860605.1	3367586	53	0.0011382	0.0341643	3782	0.001123	0.00113756	0.987204	1.01802	30.0159	0.00112306	0.993412	0.993412	1	1	0	1.83019	-0.0433962	16	72.3208	37.4717	NA	0	0	17	278	1
CGG024496	Citricoccus_sp._SGAir0253	GCF_005877055.1	3561338	172	0.00208686	0.104996	4089	0.001148	0.00208468	0.550684	0.581606	50.3128	0.00114816	0.806717	0.780806	3	0.666667	2	1.16279	-0.0697674	1	43.2209	33.9128	1.5	0	-0.00699825	1	3	1
CGG024569	Citrobacter_freundii_complex_sp._CFNIH4	GCF_002934505.1	5629494	286	0.00498091	0.0707971	27882	0.004953	0.00496853	0.996875	1.00005	14.2137	0.00495284	0.999143	0.989716	4	0.5	2	2.51748	-0.0158687	2	98.049	35.6748	4	0.046512	-0.00347075	1	10	1
CGG024574	Citrobacter_sp._ABFQG	GCF_004322975.1	4954525	8529	0.160968	0.412715	717498	0.144817	0.148681	0.974011	0.977169	2.56395	0.144817	0.983085	0.952219	3	0.333333	0	1.9524	-0.0185446	20	93.5176	37.2093	3	0.011717	-0.0012535	2	13	1
CGG024495	Enterobacter_sp._CRENT-193	GCF_002787395.1	5196641	72	0.000736822	0.0401478	2825	0.000544	0.000736551	0.738578	0.74072	54.4878	0.00054362	0.861538	0.841009	3	0.333333	1	1.40278	-0.0416667	1	53.1806	34.2222	NA	0	-0.0305555	1	1	1
CGG024356	Enterobacter_sp._HK169	GCF_001719105.1	4551186	53	0.00060292	0.0590143	1647	0.000362	0.000602738	0.600593	0.602145	97.8808	0.000361884	0.68049	0.68049	1	1	1	1.5283	-0.0150943	1	51.7736	33.1509	NA	0.111111	-0.0227273	1	4	1
CGG024350	Enterobacter_sp._ODB01	GCF_001623605.1	4534036	106	0.00139192	0.0386762	6134	0.001353	0.00139095	0.972718	0.975477	27.7863	0.00135288	0.987724	0.981056	1	1	0	0.981132	-0.0707547	8	59.5472	37.5755	2	0	-0.0096155	2	48	1
CGG024350	Klebsiella_sp._LTGPAF-6F	GCF_001753185.1	6790399	241	0.00230031	0.0482311	15514	0.002285	0.00229766	0.994489	0.998488	20.9672	0.0022847	0.996854	0.988068	3	0.666667	0	1.07469	-0.0604624	5	64.8216	38.3112	2	0	0	1	4	1
CGG024607	Klebsiella_sp._LTGPAF-6F	GCF_001753185.1	6790399	55	0.000562854	0.0248103	3679	0.000542	0.000562695	0.963221	0.967095	44.0796	0.000541794	0.966177	0.959887	3	0.333333	0	1.27273	-0.0575758	12	69.4909	37.1636	NA	0	0	1	4	1
CGG024577	Lactobacillus_gallinarum	GCF_001314245.2	2374782	56	0.00168437	0.0410064	4000	0.001684	0.00168295	1.00063	1.01515	24.3453	0.00168437	1	1	6	0.166667	1	1.44643	-0.0459184	1	71.4286	38.8036	NA	0	0	1	1	1
CGG024588	Methylobacterium_oryzae	GCF_000757795.1	6286629	166	0.00139693	0.0423585	8152	0.001297	0.00139596	0.929111	0.944145	30.3225	0.00129672	0.96518	0.96518	1	1	1	1.21084	-0.0493976	1	52.9036	35.0241	4	0.02439	-0.00568175	2	10	1
CGG024498	Propionibacterium_virus_Keiki	GCF_002623025.1	29339	67	0.183885	0.490579	4295	0.146392	0.167968	0.871545	0.875513	2.66786	0.146392	0.917551	0.893281	1	1	1	1.95522	-0.0298507	1	80.5522	35.5522	NA	0.05	0	1	2	1
CGG024498	Propionibacterium_virus_PHL071N05	GCF_000911015.1	29467	66	0.170801	0.462653	4128	0.140089	0.157011	0.892225	0.900568	2.70872	0.140089	0.919122	0.871839	1	1	1	2	-0.026936	1	76.2727	35.4242	NA	0.133333	-0.0119048	1	3	1
CGG024351	Pseudomonas_avellanae	GCF_002905795.2	6576340	55	0.000438846	0.0214533	2815	0.000428	0.00043875	0.975499	0.977366	48.8858	0.00042805	0.99371	0.981131	6	0.166667	1	1.56364	-0.0254545	1	52.4727	33.7455	NA	0.055556	0	1	37	1
CGG024502	Pseudomonas_simiae	GCF_000698265.1	6169071	575	0.00559955	0.0848426	32582	0.005282	0.0055839	0.945934	0.94765	15.1517	0.00528151	0.978819	0.947556	1	1	1	1.66609	-0.0212174	1	60.0852	33.1096	19	0	-0.001652	1	40	1
CGG024498	Pseudomonas_sp._bs2935	GCF_900105085.1	5868846	430	0.00453905	0.0678175	26402	0.004499	0.00452877	0.993427	0.995008	14.9409	0.00449867	0.997873	0.983448	1	1	0	1.28372	-0.0421512	5	61.9628	35.6488	10	0.040323	0	1	2	1
CGG024511	Pseudomonas_sp._bs2935	GCF_900105085.1	5868846	533	0.00446493	0.0858225	22915	0.003905	0.00445498	0.876547	0.877942	19.2215	0.00390452	0.947544	0.91795	1	1	1	1.0394	-0.0386961	1	49.1651	35.7223	10	0.031496	-0.002551	1	13	1
CGG024514	Pseudomonas_sp._bs2935	GCF_900105085.1	5868846	1921	0.0130814	0.152914	63960	0.010898	0.0129963	0.838549	0.839883	11.6893	0.0108982	0.941258	0.863539	1	1	1	0.813639	-0.0558489	1	39.9729	36.1281	12	0.038235	-0.00794325	2	15	1
CGG024607	Pseudomonas_sp._bs2935	GCF_900105085.1	5868846	713	0.00783289	0.0935264	44450	0.007574	0.00780229	0.970741	0.972285	11.9402	0.00757389	0.985861	0.968233	1	1	0	1.15849	-0.0422316	7	64.4825	36.6634	5	0.015	-0.002865	1	12	1
CGG024356	Pseudomonas_sp._LTGT-11-2Z	GCF_003691445.1	6073276	664	0.00569874	0.177375	22719	0.003741	0.00568253	0.658334	0.659527	31.1253	0.00374081	0.835563	0.813495	1	1	1	1.54367	-0.014006	1	52.1235	31.6611	4	0.022989	-0.0013885	6	204	1
CGG024505	Pseudomonas_sp._LTGT-11-2Z	GCF_003691445.1	6073276	239	0.002525	0.0518544	14849	0.002445	0.00252181	0.969541	0.971299	20.5364	0.00244497	0.984772	0.96827	1	1	1	1.89121	-0.0158996	1	64.1674	32.8117	22	0	0	9	636	1
CGG024572	Pseudomonas_sp._R11-23-07	GCF_003852295.1	5689077	241	0.00172102	0.0424923	9542	0.001677	0.00171954	0.975262	0.97715	24.6902	0.00167725	0.989512	0.964064	1	1	1	1.17842	-0.0508299	1	40.639	32.9793	78	0.125	-0.00275175	1	12	1
CGG024335	Pseudomonas_sp._R2-60-08W	GCF_003852335.1	5838856	115	0.000954468	0.0314349	5505	0.000943	0.000954012	0.988457	0.990305	32.9345	0.000942822	0.99396	0.983798	1	1	1	1.24348	-0.0376812	1	48.4609	34.0174	23	0.035714	-0.015625	1	3	1
CGG024572	Pseudomonas_sp._R2-60-08W	GCF_003852335.1	5838856	243	0.00170718	0.0423032	9719	0.001665	0.00170573	0.976123	0.977948	24.7795	0.00166454	0.989614	0.963513	1	1	1	1.1893	-0.0462963	1	41.0288	33.0206	76	0.12963	-0.0148942	1	2	1
CGG024514	Pseudomonas_sp._R2-7-07	GCF_003852355.1	5799132	1816	0.0120111	0.153709	56512	0.009745	0.0119393	0.816215	0.817784	12.7973	0.00974491	0.933664	0.862179	1	1	1	0.79185	-0.0644273	1	38.3651	36.1586	20	0.050167	-0.0109032	1	2	1
CGG024335	Pseudomonas_sp._R4-35-07	GCF_003852235.1	5836505	121	0.00101739	0.0324186	5870	0.001006	0.00101687	0.989308	0.991168	31.8645	0.00100574	0.991931	0.984765	1	1	1	1.27273	-0.0344353	1	49.0744	33.8843	25	0.032258	-0.00396825	2	10	1
CGG024572	Pseudomonas_sp._R4-35-07	GCF_003852235.1	5836505	239	0.00166983	0.0418613	9497	0.001627	0.00166844	0.975162	0.976995	25.0691	0.00162717	0.988349	0.961537	1	1	1	1.20502	-0.0439331	1	40.7866	32.6862	92	0.12963	-0.00920375	1	5	1
CGG024576	Pseudomonas_sp._R4-35-07	GCF_003852235.1	5836505	860	0.0057531	0.0981634	26543	0.004548	0.00573658	0.792806	0.794297	17.0627	0.00454776	0.937877	0.886536	1	1	1	0.880233	-0.0811047	1	39.0477	35.6419	24	0.06338	-0.014553	1	2	1
CGG024588	Pseudomonas_sp._R4-39-08	GCF_003852275.1	5882212	98	0.000938082	0.0312894	5395	0.000917	0.000937643	0.977985	0.979832	33.3546	0.000917172	0.993829	0.984574	1	1	1	1.68367	-0.015873	1	56.3061	33.2551	NA	0	0.01	1	2	1
CGG024498	Pseudomonas_sp._SWI6	GCF_002947975.1	5652054	189	0.00185419	0.0438271	10282	0.001819	0.00185248	0.981929	0.983681	23.6368	0.00181916	0.988805	0.976212	1	1	1	1.6455	-0.0217519	1	55.4497	32.2381	87	0	0	1	4	1
CGG024335	Pseudomonas_sp._VLB120	GCF_000494915.1	5966222	93	0.000981023	0.033981	5580	0.000935	0.000980542	0.953554	0.955196	34.6384	0.000935265	0.969802	0.966514	2	1	1	1.5914	-0.0322581	1	62.9355	33.3441	NA	0.035714	0	1	1	1
CGG024356	Pseudomonas_sp._WCS374	GCF_000698295.1	6085054	462	0.00333654	0.110768	12191	0.002003	0.00333098	0.601325	0.603241	33.1986	0.00200343	0.83878	0.815822	1	1	1	1.31169	-0.0351732	1	43.9459	31.5563	6	0	0	1	3	1
CGG024495	Pseudomonas_sp._WCS374	GCF_000698295.1	6085054	837	0.00651498	0.131603	28948	0.004757	0.0064938	0.732545	0.734879	20.2001	0.00475723	0.892455	0.866243	1	1	1	1.28076	-0.0215054	1	47.3656	32.503	3	0.023364	-0.00176	1	2	1
CGG024510	Pseudomonas_sp._WCS374	GCF_000698295.1	6085054	251	0.00230187	0.0516301	13072	0.002148	0.00229922	0.934229	0.937206	22.4297	0.00214821	0.975878	0.968881	1	1	1	1.13546	-0.0455322	1	55.8048	34.494	4	0.015625	-0.001212	1	3	1
CGG024565	Pseudomonas_sp._WCS374	GCF_000698295.1	6085054	161	0.00173507	0.0429319	10319	0.001696	0.00173357	0.97833	0.981447	24.7436	0.00169579	0.988138	0.979997	1	1	0	1.43478	-0.0434783	2	65.5839	34.7267	4.5	0.037037	0.00675675	1	7	1
CGG024607	Rahnella_sp._Y9602	GCF_000187705.1	5614252	85	0.00107708	0.0336006	5898	0.001051	0.0010765	0.976312	0.979681	31.196	0.00105054	0.992658	0.974302	3	1	0	0.658824	-0.12	7	71.1412	40.1059	NA	0	0	1	91	1
CGG024592	Rhodococcus_sp._H-CA8f	GCF_002501585.1	6497607	180	0.00161798	0.0404587	10443	0.001607	0.00161667	0.994017	0.995182	25.0057	0.00160721	1	0.995551	2	0.5	1	1.45556	-0.032716	1	58.4056	35.3278	7	0.030769	0	3	19	1
CGG024588	Serratia_sp._FGI94	GCF_000330865.1	4858216	64	0.000631919	0.025697	3000	0.000618	0.00063172	0.978282	0.984001	40.665	0.000617511	0.989583	0.984375	1	1	1	1.42188	-0.0351562	1	48	32.3281	NA	0	0	1	1	1
CGG024351	Serratia_sp._LS-1	GCF_003719595.1	5129267	139	0.00142457	0.0377166	7307	0.001425	0.00142356	1.00101	1.0062	26.4758	0.00142457	0.997979	0.989894	1	1	1	1.56115	-0.0242806	1	52.6259	33.7986	5	0	-0.0166668	1	3	1
CGG024510	Serratia_sp._LS-1	GCF_003719595.1	5129267	55	0.000472582	0.0264589	1940	0.000378	0.00047247	0.80005	0.804192	55.9879	0.000378222	0.919774	0.904821	1	1	1	1.29091	-0.0363636	1	44.0909	32.2182	NA	0.111111	0	1	5	1
CGG024592	Serratia_sp._P2ACOL2	GCF_003691565.1	5590417	70	0.000701737	0.026481	3923	0.000702	0.00070149	1.00073	1.00369	37.7364	0.000701737	1	1	1	1	0	0.6	-0.180952	3	56.0429	39.6571	NA	0	-0.0178573	2	6	1
CGG024350	Shewanella_bicestrii	GCF_002216875.1	5004414	63	0.000846653	0.0293313	4201	0.000839	0.000846294	0.991381	0.994256	34.6438	0.000839459	0.994689	0.994689	3	0.333333	0	1.60317	-0.0453515	2	67.254	34.7937	NA	0	-0.00612725	4	29	1
CGG024494	Staphylococcus_argenteus	GCF_003967115.1	2872664	94	0.00239603	0.0493724	6815	0.002372	0.00239317	0.991156	1.01287	20.6059	0.00237236	0.996754	0.959822	3	0.666667	0	2.08511	-0.0248227	7	73.266	35.3617	NA	0	0.025	4	69	1
CGG024588	Stenotrophomonas_sp._MYb57	GCF_002966815.1	4694453	62	0.000648212	0.0254518	3043	0.000648	0.000648002	0.999997	1.00461	39.2646	0.000648212	1	1	1	1	1	1.46774	-0.0188172	1	49.0806	31.9516	NA	0	0	4	10	1
CGG024498	Streptococcus_constellatus	GCF_000463445.1	1935662	51	0.00187584	0.0441567	3556	0.001837	0.00187409	0.980211	0.995034	23.5397	0.0018371	1	0.95591	1	1	1	1.72549	-0.0294118	1	71.2353	36.0196	NA	0	0	2	55	1
CGG024500	Streptococcus_equinus	GCF_002073515.1	2311542	53	0.00150722	0.0391599	3451	0.001493	0.00150608	0.991313	1.00066	25.9816	0.00149294	0.993412	0.986824	2	0.5	2	1.43396	-0.0518868	1	65.7736	33.9434	NA	0	-0.0192308	1	6	1
CGG024606	Streptococcus_equinus	GCF_002073515.1	2311542	87	0.00241008	0.0492973	5541	0.002397	0.00240718	0.995772	1.00516	20.4547	0.0023971	1	0.98216	2	1	1	1.7931	-0.0255428	1	64.0345	33.977	NA	0	0.025	1	69	1
DA342	Streptococcus_gordonii	GCF_002073435.2	2222706	65	0.00192558	0.0440133	4263	0.001918	0.00192373	0.997022	1.00848	22.8571	0.00191793	0.994891	0.989782	1	1	0	1.6	-0.0549451	3	65.8462	35.5385	NA	0	0	62	1576	1
CGG024571	Streptococcus_pseudopneumoniae	GCF_000221985.1	2195458	121	0.00403606	0.0756464	8227	0.003747	0.00402793	0.930255	0.941772	18.7426	0.00374728	0.951785	0.921414	2	1	1	2.06612	-0.0165289	1	73.2727	34.3223	2	0	0.00179425	5	93	1
CGG024495	Streptococcus_sp._FDAARGOS_192	GCF_002073815.2	2435494	59	0.00162554	0.0419919	3869	0.001589	0.00162422	0.978314	0.987093	25.8326	0.00158859	0.9863	0.959663	3	0.666667	1	1.62712	-0.0338983	1	67.1186	34.4068	NA	0	0	1	1	1
CGG024502	Streptococcus_sp._FDAARGOS_192	GCF_002073815.2	2435494	118	0.00349252	0.0589942	8506	0.003493	0.00348642	1.00189	1.01088	16.8916	0.00349252	1	0.987687	3	0.666667	1	1.94068	-0.0225989	1	72.0847	33.8983	10	0	0	2	15	1
CGG024492	Streptococcus_sp._HSISS1	GCF_000448645.1	2128142	150	0.00534504	0.0732934	11316	0.005317	0.00533078	0.997415	1.03089	13.7124	0.00531731	0.994467	0.972089	1	1	0	1.65333	-0.0348148	6	75.8333	36.1867	3	0	0	1	6	1
CGG024499	Streptococcus_sp._HSISS1	GCF_000448645.1	2128142	71	0.00215446	0.0464573	4576	0.00215	0.00215214	0.999005	1.03253	21.5633	0.00215023	1	0.986258	1	1	1	1.33803	-0.0492958	1	64.5915	35.5775	NA	0	0	2	63	1
CGG024499	Streptococcus_sp._I-G2	GCF_000479335.1	1992567	53	0.0017756	0.0421004	3538	0.001776	0.00177402	1.00111	1.01074	23.7106	0.0017756	1	0.993412	1	1	0	1.4717	-0.0534591	4	66.7547	35.7547	NA	0	0	1	12	1
CGG024499	Streptococcus_sp._I-P16	GCF_000479315.1	2023580	54	0.00185068	0.0429797	3745	0.001851	0.00184897	1.0011	1.01076	23.2237	0.00185068	1	0.993564	1	1	0	1.66667	-0.0462963	6	69.3704	35	NA	0	0	2	16	1
CGG024356	Streptococcus_sp._KCOM_2412	GCF_003963555.1	1903815	63	0.00156213	0.0488835	2531	0.001329	0.00156091	0.851428	0.862742	31.2929	0.00132944	0.921635	0.875908	1	1	1	1.19048	-0.0507937	1	47.2063	35.3016	NA	0	0	1	11	1
CGG024356	Streptococcus_sp._oral_taxon_064	GCF_001683375.1	2013158	107	0.00393561	0.0627693	7903	0.003926	0.00392787	0.999523	1.01208	15.9491	0.00392567	1	0.991682	3	0.333333	0	1.92523	-0.0271028	5	74.0467	36.0467	4	0	-0.0119048	2	22	1
CGG024510	Streptococcus_sp._oral_taxon_064	GCF_001683375.1	2013158	67	0.00220897	0.0469477	4447	0.002209	0.00220653	1.00112	1.0137	21.2532	0.00220897	1	0.990158	3	0.333333	0	1.73134	-0.0391791	18	66.3881	36.4925	NA	0.076923	0	4	40	1
CGG024606	Streptococcus_vestibularis	GCF_900636445.1	1950305	160	0.00571193	0.076301	11001	0.005641	0.00569565	0.990406	0.999303	13.3582	0.00564066	0.994878	0.983991	1	1	2	2.075	-0.0229167	1	69.625	33.1625	2	0	0	2	27	1
CGG024502	Wolbachia_endosymbiont_of_Drosophila_mauritiana	GCF_004795975.1	1273530	244	0.0171421	0.131555	21539	0.016913	0.016996	0.995115	1.01616	7.6744	0.0169128	0.996899	0.962519	1	1	0	1.95902	-0.0295082	7	89.4754	37.8402	4	0.014085	-0.0080645	1	3	1
CGG024514	Wolbachia_endosymbiont_of_Drosophila_mauritiana	GCF_004795975.1	1273530	96	0.00640032	0.0808894	8069	0.006336	0.00637988	0.993122	1.01412	12.6383	0.00633593	0.987345	0.975307	1	1	0	2.04167	-0.03125	7	84.9167	37.4167	NA	0	0	1	29	1
CGG024565	Wolbachia_endosymbiont_of_Drosophila_mauritiana	GCF_004795975.1	1273530	119	0.00856595	0.0921552	10909	0.008566	0.00852937	1.00429	1.02553	10.7583	0.00856595	1	0.980499	1	1	0	2.07563	-0.0266106	10	91.6891	38.9328	3	0	-0.013889	1	21	1
CGG024574	Wolbachia_endosymbiont_of_Drosophila_mauritiana	GCF_004795955.1	1273527	185	0.0125455	0.114556	15509	0.012178	0.0124671	0.97681	0.997472	9.13125	0.012178	0.994258	0.961053	1	1	0	2.16216	-0.0261261	7	86.3784	37.4	5	0	0	2	32	1
CGG024598	Wolbachia_endosymbiont_of_Drosophila_mauritiana	GCF_004795975.1	1273530	200	0.0133417	0.115565	16869	0.013246	0.0132531	0.999468	1.0206	8.66196	0.0132459	0.997384	0.962061	1	1	1	2.055	-0.0220833	1	84.955	37.275	4	0.018182	-0.0078125	1	24	1
CGG024510	Yersinia_entomophaga	GCF_001656035.1	4275406	101	0.00101628	0.0326962	4230	0.000989	0.00101576	0.973654	0.978878	32.1725	0.00098938	0.991078	0.964311	1	1	1	1.26733	-0.0264026	1	43.0495	32.3663	14	0.047619	0.018092	2	11	1
CGG024588	Yersinia_entomophaga	GCF_001656035.1	4275406	523	0.00484281	0.0769815	18557	0.00434	0.00483111	0.898345	0.903165	15.896	0.00434041	0.963678	0.906192	1	1	1	1.10325	-0.0416826	1	39.6004	33.6941	15	0.072165	0.0116262	2	11	1
CGG024588	Yersinia_frederiksenii	GCF_002591195.1	4934031	1220	0.00976929	0.110354	42760	0.008666	0.00972173	0.891405	0.895536	11.296	0.00866634	0.966607	0.906586	1	1	1	1.01639	-0.0431694	1	39.518	34.6131	8	0.055319	0.0058345	4	8	1
CGG024510	Yersinia_hibernica	GCF_004124235.1	4803435	216	0.00191904	0.0444726	9068	0.001888	0.0019172	0.984768	0.98958	23.1744	0.00188782	0.99403	0.958503	2	1	1	1.08333	-0.0636574	1	42.6806	34.5833	4	0.022727	0.000817	1	6	1
CGG024588	Yersinia_hibernica	GCF_004124235.1	4803435	1091	0.00896858	0.106682	37872	0.007884	0.00892848	0.883017	0.887332	11.895	0.00788436	0.961484	0.901107	2	0.5	1	1.04125	-0.0493126	1	39.494	34.3602	11	0.056701	0.0115095	1	3	1
CGG024571	Yersinia_kristensenii	GCF_000750355.1	4444328	392	0.00370675	0.0622299	16075	0.003617	0.00369989	0.977598	0.983044	16.7883	0.00361697	0.989932	0.949122	1	1	1	1.23214	-0.0331633	1	42.0357	33.3189	14	0.0375	0.000367	1	1	1
CGG024573	Yersinia_kristensenii	GCF_003600645.1	4448883	837	0.00799999	0.0957625	32996	0.007417	0.00796807	0.93084	0.935472	11.9703	0.00741669	0.976276	0.921489	3	0.333333	1	1.13501	-0.036013	1	42.5257	33.7933	6	0.016129	-0.0134328	1	2	1
CGG024588	Yersinia_kristensenii	GCF_003600645.1	4448883	1165	0.0103554	0.114766	40532	0.009111	0.010302	0.884393	0.888794	11.0827	0.0091106	0.964053	0.901762	3	0.333333	1	1	-0.0547639	1	39.5528	34.5356	5	0.051402	0.005793	1	7	1
CGG024514	Yersinia_massiliensis	GCF_003048255.1	5164900	105	0.000877461	0.029609	4532	0.000877	0.000877076	0.999913	1.00454	33.7439	0.000877461	0.997163	0.977305	3	0.333333	1	1	-0.0785714	1	43.1619	34.8667	3	0	0	1	1	1
CGG024510	Yersinia_rohdei	GCF_000834455.1	4372253	203	0.00194842	0.0452903	8295	0.001897	0.00194653	0.974557	0.979877	23.2446	0.00189719	0.987947	0.967698	1	1	1	1.17734	-0.047619	1	41.9754	33.5468	12	0.02439	-0.0214285	1	3	1

## Sheet: 4-IBD-sharing
ID1	ID2	Total_length	Number_segments
CGG024335	CGG024336	748.782	44
CGG024335	CGG024350	48.5333	4
CGG024335	CGG024351	86.8629	5
CGG024335	CGG024494	29.2594	3
CGG024335	CGG024495	16.7669	2
CGG024335	CGG024496	28.7948	3
CGG024335	CGG024497	36.4147	3
CGG024335	CGG024498	74.6629	5
CGG024335	CGG024502	367.073	28
CGG024335	CGG024504	66.2876	6
CGG024335	CGG024505	48.1195	4
CGG024335	CGG024506	41.7268	4
CGG024335	CGG024508	71.534	5
CGG024335	CGG024509	57.112	5
CGG024335	CGG024510	139.096	11
CGG024335	CGG024511	30.9871	3
CGG024335	CGG024512	31.6573	3
CGG024335	CGG024514	20.9445	2
CGG024335	CGG024574	8.22556	1
CGG024335	CGG024576	11.5901	1
CGG024335	CGG024577	19.9853	2
CGG024335	CGG024588	34.9286	3
CGG024335	CGG024589	13.5641	1
CGG024335	CGG024591	8.42473	1
CGG024335	CGG024592	9.143	1
CGG024335	CGG024606	98.4577	6
CGG024335	DA342	130.974	8
CGG024335	DA345	72.5141	6
CGG024335	DA355	20.1502	2
CGG024336	CGG024350	16.4097	1
CGG024336	CGG024351	20.9457	1
CGG024336	CGG024494	19.6325	2
CGG024336	CGG024497	55.1933	4
CGG024336	CGG024498	46.6645	4
CGG024336	CGG024502	222.217	15
CGG024336	CGG024504	12.8681	1
CGG024336	CGG024505	39.1787	4
CGG024336	CGG024506	14.3621	1
CGG024336	CGG024508	35.1258	3
CGG024336	CGG024509	33.5988	2
CGG024336	CGG024510	8.45762	1
CGG024336	CGG024514	17.3127	1
CGG024336	CGG024573	10.3843	1
CGG024336	CGG024576	21.9471	2
CGG024336	CGG024588	82.5892	3
CGG024336	CGG024589	10.0381	1
CGG024336	CGG024606	68.4193	5
CGG024336	DA342	73.4751	5
CGG024336	DA345	13.2204	1
CGG024336	DA355	14.4866	1
CGG024350	CGG024351	9.3934	1
CGG024350	CGG024494	237.451	16
CGG024350	CGG024497	35.78	3
CGG024350	CGG024498	9.14722	1
CGG024350	CGG024501	9.24084	1
CGG024350	CGG024502	22.4501	2
CGG024350	CGG024504	9.42276	1
CGG024350	CGG024505	976.883	65
CGG024350	CGG024508	8.32277	1
CGG024350	CGG024509	18.9777	2
CGG024350	CGG024510	21.933	2
CGG024350	CGG024511	16.2621	1
CGG024350	CGG024512	9.11484	1
CGG024350	CGG024514	135.735	10
CGG024350	CGG024574	18.842	2
CGG024350	DA342	76.5082	5
CGG024350	DA345	20.6686	1
CGG024350	DA355	8.12024	1
CGG024351	CGG024494	74.6978	6
CGG024351	CGG024496	8.37868	1
CGG024351	CGG024498	24.1096	2
CGG024351	CGG024502	104.071	8
CGG024351	CGG024504	385.746	16
CGG024351	CGG024506	16.1673	2
CGG024351	CGG024508	8.35205	1
CGG024351	CGG024509	17.9629	2
CGG024351	CGG024510	144.351	11
CGG024351	CGG024511	51.552	5
CGG024351	CGG024512	134.023	8
CGG024351	CGG024514	43.1493	4
CGG024351	CGG024565	8.61512	1
CGG024351	CGG024571	11.0879	1
CGG024351	CGG024574	9.71006	1
CGG024351	CGG024576	22.1593	2
CGG024351	CGG024577	15.7369	1
CGG024351	CGG024588	41.7624	4
CGG024351	CGG024589	22.2589	2
CGG024351	CGG024591	8.04266	1
CGG024351	CGG024606	83.0937	5
CGG024351	DA342	93.8002	7
CGG024351	DA345	24.0725	2
CGG024494	CGG024496	10.7896	1
CGG024494	CGG024497	13.4932	1
CGG024494	CGG024498	93.0011	7
CGG024494	CGG024502	63.5439	6
CGG024494	CGG024504	34.0097	2
CGG024494	CGG024505	95.7542	7
CGG024494	CGG024508	140.214	8
CGG024494	CGG024509	55.0285	4
CGG024494	CGG024510	62.934	5
CGG024494	CGG024511	8.16571	1
CGG024494	CGG024512	10.7625	1
CGG024494	CGG024514	1137.46	36
CGG024494	CGG024574	18.5115	2
CGG024494	CGG024588	11.9714	1
CGG024494	CGG024589	13.3622	1
CGG024494	CGG024606	11.0707	1
CGG024494	DA342	97.1009	9
CGG024494	DA345	135.37	8
CGG024494	DA355	30.8067	3
CGG024495	CGG024496	11.9858	1
CGG024495	CGG024497	10.7557	1
CGG024495	CGG024504	17.6134	2
CGG024495	CGG024510	596.723	23
CGG024495	CGG024512	11.0627	1
CGG024495	CGG024571	11.584	1
CGG024495	CGG024589	8.20004	1
CGG024495	CGG024606	8.5937	1
CGG024495	DA342	20.0372	2
CGG024496	CGG024501	18.4366	2
CGG024496	CGG024502	36.4096	3
CGG024496	CGG024504	18.0907	2
CGG024496	CGG024508	19.3702	2
CGG024496	CGG024509	12.2277	1
CGG024496	CGG024510	19.4172	2
CGG024496	CGG024514	29.068	3
CGG024496	CGG024588	24.8795	2
CGG024496	CGG024592	8.8044	1
CGG024496	DA342	24.8362	2
CGG024496	DA345	24.1827	2
CGG024497	CGG024498	11.3022	1
CGG024497	CGG024502	33.7589	3
CGG024497	CGG024504	40.4149	4
CGG024497	CGG024505	11.847	1
CGG024497	CGG024508	21.3593	2
CGG024497	CGG024509	10.1369	1
CGG024497	CGG024510	49.2926	5
CGG024497	CGG024511	19.792	2
CGG024497	CGG024514	8.41714	1
CGG024497	CGG024569	12.7631	1
CGG024497	CGG024577	14.7323	1
CGG024497	CGG024588	20.2783	2
CGG024497	CGG024589	25.192	2
CGG024497	CGG024606	8.35407	1
CGG024497	DA342	8.74015	1
CGG024497	DA345	10.8839	1
CGG024498	CGG024502	43.5959	4
CGG024498	CGG024504	167.105	14
CGG024498	CGG024505	37.7715	3
CGG024498	CGG024506	52.473	1
CGG024498	CGG024508	215.022	13
CGG024498	CGG024509	29.6129	2
CGG024498	CGG024510	48.1336	4
CGG024498	CGG024511	21.038	2
CGG024498	CGG024514	62.6066	5
CGG024498	CGG024565	11.7292	1
CGG024498	CGG024571	8.60024	1
CGG024498	CGG024576	16.1978	1
CGG024498	CGG024577	9.72948	1
CGG024498	CGG024588	9.17916	1
CGG024498	CGG024606	14.7363	1
CGG024498	DA342	165.617	10
CGG024498	DA344	10.2335	1
CGG024498	DA345	756.506	39
CGG024501	CGG024502	10.4369	1
CGG024501	CGG024505	9.03704	1
CGG024501	CGG024514	31.2752	3
CGG024501	CGG024589	8.60416	1
CGG024501	CGG024591	17.4518	2
CGG024501	CGG024606	16.822	1
CGG024501	DA342	9.41651	1
CGG024501	DA345	19.4465	2
CGG024502	CGG024504	56.7795	5
CGG024502	CGG024505	44.1559	4
CGG024502	CGG024506	8.08493	1
CGG024502	CGG024508	95.8162	7
CGG024502	CGG024509	42.4219	3
CGG024502	CGG024510	143.796	13
CGG024502	CGG024511	15.22	1
CGG024502	CGG024512	26.2121	3
CGG024502	CGG024514	40.0643	3
CGG024502	CGG024588	29.2969	3
CGG024502	CGG024589	10.2455	1
CGG024502	CGG024606	67.2172	6
CGG024502	DA342	97.2848	9
CGG024502	DA345	31.9451	3
CGG024504	CGG024505	84.0695	6
CGG024504	CGG024506	9.22807	1
CGG024504	CGG024508	72.1368	6
CGG024504	CGG024509	9.3882	1
CGG024504	CGG024510	100.34	7
CGG024504	CGG024512	13.056	1
CGG024504	CGG024514	40.6744	4
CGG024504	CGG024565	9.0197	1
CGG024504	CGG024576	20.9167	2
CGG024504	CGG024577	20.9611	2
CGG024504	CGG024588	28.1381	3
CGG024504	CGG024589	8.58125	1
CGG024504	CGG024592	8.27624	1
CGG024504	CGG024606	21.9247	2
CGG024504	DA342	157.17	14
CGG024504	DA345	854.703	25
CGG024505	CGG024506	8.48847	1
CGG024505	CGG024508	14.3485	1
CGG024505	CGG024509	10.3821	1
CGG024505	CGG024510	19.3172	2
CGG024505	CGG024511	26.754	2
CGG024505	CGG024514	18.531	2
CGG024505	CGG024574	9.40543	1
CGG024505	CGG024576	8.70324	1
CGG024505	CGG024588	11.0745	1
CGG024505	CGG024592	8.7621	1
CGG024505	CGG024606	13.45	1
CGG024505	DA342	65.5828	6
CGG024505	DA345	78.7987	5
CGG024506	CGG024508	10.578	1
CGG024506	CGG024509	68.6554	6
CGG024506	CGG024511	10.5027	1
CGG024506	CGG024512	21.2311	2
CGG024506	CGG024514	16.1907	1
CGG024506	CGG024574	11.794	1
CGG024506	CGG024588	37.2789	3
CGG024506	CGG024591	8.27088	1
CGG024506	CGG024606	12.637	1
CGG024506	DA342	27.3404	3
CGG024506	DA344	34.299	4
CGG024506	DA345	18.2499	2
CGG024508	CGG024509	61.5392	4
CGG024508	CGG024510	68.0761	7
CGG024508	CGG024511	9.12534	1
CGG024508	CGG024512	19.3273	2
CGG024508	CGG024514	35.1763	3
CGG024508	CGG024574	27.601	3
CGG024508	CGG024576	25.731	3
CGG024508	CGG024588	38.8282	4
CGG024508	CGG024589	19.5234	2
CGG024508	CGG024606	19.6809	2
CGG024508	DA342	315.405	20
CGG024508	DA344	11.9727	1
CGG024508	DA345	148.434	11
CGG024508	DA355	8.67283	1
CGG024509	CGG024510	15.0771	1
CGG024509	CGG024511	20.7713	2
CGG024509	CGG024512	9.50895	1
CGG024509	CGG024514	19.0048	2
CGG024509	CGG024577	48.3228	5
CGG024509	CGG024588	28.7981	3
CGG024509	CGG024589	9.28645	1
CGG024509	DA342	95.4489	7
CGG024509	DA345	60.0829	5
CGG024510	CGG024511	9.56929	1
CGG024510	CGG024512	34.3699	2
CGG024510	CGG024565	9.22437	1
CGG024510	CGG024588	10.5673	1
CGG024510	CGG024591	21.7931	2
CGG024510	CGG024592	9.11884	1
CGG024510	CGG024606	52.9098	4
CGG024510	DA342	100.719	8
CGG024510	DA345	17.1333	2
CGG024511	CGG024514	17.115	1
CGG024511	CGG024574	9.76047	1
CGG024511	DA344	11.2949	1
CGG024511	DA345	16.8787	2
CGG024512	CGG024514	12.4253	1
CGG024512	CGG024565	9.35348	1
CGG024512	CGG024566	11.7791	1
CGG024512	CGG024577	9.18491	1
CGG024512	CGG024588	8.14788	1
CGG024512	CGG024589	17.6053	2
CGG024512	CGG024591	20.4989	2
CGG024512	CGG024607	27.0298	2
CGG024512	DA342	22.6587	2
CGG024512	DA344	25.3338	2
CGG024512	DA345	10.257	1
CGG024514	CGG024573	8.54549	1
CGG024514	CGG024576	13.0127	1
CGG024514	CGG024588	17.2102	1
CGG024514	CGG024589	21.3997	2
CGG024514	CGG024606	8.73385	1
CGG024514	DA342	58.2762	5
CGG024514	DA345	184.726	9
CGG024565	CGG024574	8.17807	1
CGG024565	CGG024588	11.9729	1
CGG024565	CGG024589	11.6796	1
CGG024565	DA342	10.0946	1
CGG024566	CGG024589	8.85722	1
CGG024566	DA344	11.6658	1
CGG024566	DA355	8.34488	1
CGG024569	CGG024574	32.0116	3
CGG024569	CGG024589	11.7249	1
CGG024571	DA342	20.413	2
CGG024573	CGG024588	14.1833	1
CGG024573	CGG024589	8.62162	1
CGG024573	DA342	8.03936	1
CGG024573	DA355	12.6339	1
CGG024574	CGG024576	58.209	5
CGG024574	CGG024577	59.4761	5
CGG024574	CGG024588	25.818	2
CGG024574	CGG024607	22.0006	2
CGG024574	DA342	38.021	3
CGG024574	DA345	32.4988	2
CGG024576	CGG024577	153.279	11
CGG024576	CGG024588	9.11189	1
CGG024576	CGG024591	8.68699	1
CGG024576	CGG024607	8.24061	1
CGG024576	DA342	25.8802	2
CGG024576	DA355	9.16148	1
CGG024577	CGG024606	19.4949	1
CGG024577	CGG024607	11.7665	1
CGG024588	CGG024589	10.6488	1
CGG024588	CGG024591	15.5696	1
CGG024588	CGG024606	11.7564	1
CGG024588	CGG024607	9.21508	1
CGG024588	DA342	51.6437	4
CGG024588	DA344	8.50789	1
CGG024588	DA345	22.7218	2
CGG024589	DA342	8.28209	1
CGG024589	DA345	8.43122	1
CGG024589	DA355	20.6721	2
CGG024591	CGG024607	11.6261	1
CGG024592	DA345	8.30238	1
CGG024606	DA342	37.0315	3
CGG024606	DA345	50.1019	4
CGG024606	DA355	12.078	1
CGG024607	DA342	10.316	1
DA342	DA345	91.2503	6
DA345	DA355	8.65228	1

## Sheet: 5-PairWiseKinship
			KIN				IBDseq
Sample ID 1	Sample ID 2	Manually Inferred Relationship	Relationship	Loglikelihood	2nd Estimate	Loglikelihood 2nd Estimate	total_segments	tot_ibd	shared SNPs	autoCov_1	autoCov_2
CGG024335	CGG024336	Avuncular	Avuncular	-1569.66	Half-siblings	-1569.82	132	1102.26	780161	1.234	0.995
CGG024335	CGG024502	Avuncular	Avuncular	-1492.48	Half-siblings	-1493.4	157	891.716	562922	1.234	0.636
CGG024336	CGG024502	3rd Degree	3rd Degree	-1459.11	4th Degree	-1460.5	94	502.951	503603	0.995	0.636
CGG024350	CGG024505	Parent-Child	Parent-Child	-1324.88	Grandparent-Grandchild	-1357.7	297	1897.13	489666	0.838	0.686
CGG024492	CGG024504	Half-siblings	Half-siblings	-1032.9	Avuncular	-1033.56	NA	NA	94408	0.081	1.268
CGG024492	DA345	3rd Degree	3rd Degree	-1047.42	4th Degree	-1050.44	NA	NA	95076	0.081	1.308
CGG024494	CGG024501	Avuncular	Avuncular	-1140.84	Half-siblings	-1141.1	97	316.213	145807	0.805	0.164
CGG024494	CGG024514	Siblings	Siblings	-1477.83	Grandparent-Grandchild	-1516.25	135	1517.16	468569	0.805	0.684
CGG024495	CGG024499	Siblings	Siblings	-776.695	Grandparent-Grandchild	-780.838	NA	NA	24206	0.212	0.077
CGG024495	CGG024510	Siblings	Siblings	-1188.72	Grandparent-Grandchild	-1198.66	155	1049.87	161841	0.212	0.694
CGG024496	DA342	3rd Degree	3rd Degree	-1442.46	4th Degree	-1444.86	101	350.371	459900	0.353	2.215
CGG024498	DA345	Avuncular	Avuncular	-1583.41	Half-siblings	-1584.17	131	1085.06	778633	0.948	1.308
CGG024499	CGG024510	Siblings	Siblings	-957.192	Grandparent-Grandchild	-966.03	NA	NA	63444	0.077	0.694
CGG024501	CGG024514	3rd Degree	3rd Degree	-1112.97	4th Degree	-1113.81	69	225.904	127954	0.164	0.684
CGG024502	CGG024510	3rd Degree	3rd Degree	-1392.48	4th Degree	-1394.17	129	554.917	390811	0.636	0.694
CGG024504	DA345	Grandparent-Grandchild	Grandparent-Grandchild	-1602.7	Half-siblings	-1603.18	102	1152.04	902917	1.268	1.308
CGG024506	DA344	3rd Degree	3rd Degree	-1191.26	4th Degree	-1194.07	72	248.997	207885	0.738	0.278
CGG024508	DA342	3rd Degree	3rd Degree	-1599.34	4th Degree	-1602.82	104	632.534	808798	0.739	2.215
CGG024571	CGG024573	3rd Degree	3rd Degree	-950.527	4th Degree	-950.702	67	190.918	62474	0.219	0.206
CGG024591	DA355	Unrelated	Avuncular	-1293.36	4th Degree	-1294.74	17	55.4061	293394	0.518	0.555
CGG024592	CGG024598	3rd Degree	3rd Degree	-800.697	4th Degree	-801.809	NA	NA	27554	0.193	0.098

## Sheet: 6-LibraryWiseStats
											mito contamination				chrX contamination
sampleId	libId	dam5p	UDG-treatment	mitoCov	autoCov	chrYCov	chrXCov	sex	mitoHg	mitoQuality	error rate (%)	SE lower	SE upper	nMitoReads	error rate (%)	SE lower	SE upper	chrX SNPs
CGG024335	LV3003061896	0.048	Yes	48.425	0.243	0.001	0.244	XX	G2a+152	0.9128	0.52244	0.21112	1.38157	11744
CGG024335	LV7001893988	0.16	No	7.864	0.035	0	0.036	XX	M12'G	0.72	0.44076	0.08169	7.90317	1948
CGG024335	LV7008955186	0.0088	Yes	65.732	0.692	0.003	0.712	XX	G2a+152	0.9498	0.51823	0.21411	1.16934	14455
CGG024336	LV3003061913	0.035	Yes	15.14	0.017	0.002	0.009	XY	C4	0.8357	0.03544	0.00619	0.83698	3893	0	0	0	3
CGG024336	LV7001891040	0.04	Yes	2.085	0.006	0.001	0.003	XY	C4	0.6634	10.4983	2.25005	48.0475	568				0
CGG024336	LV7001891064	0.041	No	49.066	0.218	0.03	0.115	XY	C4	0.8682	0.02846	0.00509	0.46138	11361	1.8104	0.959275	2.66152	362
CGG024336	LV7001893385	0.16	Yes	27.177	0.086	0.012	0.046	XY	C4	0.8604	0.13379	0.02164	2.03013	6139	-0.9863	-1.58164	-0.390956	55
CGG024336	LV7009021810	0.028	Yes	39	0.213	0.03	0.115	XY	C4	0.8682	0.11073	0.01229	0.84689	9029	2.3193	1.26503	3.37357	323
CGG024336	LV7009021830	0.027	Yes	41.216	0.241	0.033	0.13	XY	C4	0.866	0.69457	0.30266	1.51395	9482	1.7992	1.04524	2.55316	432
CGG024350	LV3003054936	0.14	No	6.468	0.03	0.004	0.016	XY	F1d	0.7239	1.92919	0.17837	7.98505	1649	0	0	0	5
CGG024350	LV7001884458	0.028	Yes	24.868	0.154	0.021	0.081	XY	F1d	0.7921	0.13888	0.03054	0.89678	6430	1.5455	0.289505	2.8015	144
CGG024350	LV7001891076	0.039	Yes	0.92	0.004	0.001	0.002	XY	F1d	0.5911				269				0
CGG024350	LV7001891088	0.044	Yes	32.951	0.201	0.027	0.109	XY	F1d	0.8209	0.26362	0.04953	0.97562	8646	4.4511	3.05708	5.84512	334
CGG024350	LV7001893425	0.15	No	10.178	0.038	0.005	0.021	XY	F1d	0.7916	1.62116	0.13494	5.37273	2631	0	0	0	9
CGG024350	LV7001903279	0.031	Yes	10.614	0.071	0.01	0.037	XY	F1d	0.7396	0.2614	0.02672	1.75694	2910	-0.3139	-0.63574	0.0079398	53
CGG024350	LV7009025617	0.014	Yes	22.483	0.162	0.022	0.087	XY	F1d	0.7922	0.7791	0.2592	1.8998	6202	0.4638	-0.159751	1.08735	234
CGG024351	LV3003047781	0.16	Yes	8.794	0.029	0	0.03	XX	G2a+152	0.8641	0.19408	0.03271	4.75761	2306
CGG024351	LV7001891013	0.055	No	27.951	0.136	0.001	0.139	XX	G2a+152	0.9218	0.4199	0.08298	1.45541	7551
CGG024351	LV7001891109	0.052	Yes	56.573	0.627	0.002	0.646	XX	G2a+152	0.9158	0.33895	0.09818	1.02656	13650
CGG024351	LV7001893974	0.17	Yes	14.064	0.083	0	0.086	XX	G2a3	0.8201	0.20919	0.03812	3.75383	3542
CGG024351	LV7009021828	0.034	No	49.672	0.565	0.002	0.584	XX	G2a+152	0.9158	0.39527	0.08972	1.14655	11889
CGG024351	LV7009022294	0.041	Yes	40.425	0.428	0.002	0.444	XX	G2a+152	0.8999	0.63477	0.14359	1.83206	9797
CGG024356	LV7001891024	0.054	Yes	8.756	0.055	0	0.056	XX	A12	0.7981	0.78008	0.15908	3.46778	2937
CGG024356	LV7001891036	0.058	No	18.414	0.114	0	0.118	XX	A12	0.8416	0.04219	0.00667	0.96621	6142
CGG024356	LV7001893410	0.21	Yes	4.509	0.02	0	0.021	XX	A12	0.7434	0.35658	0.05812	8.22133	1442
CGG024356	LV7001893413	0.21	Yes	2.748	0.013	0	0.013	XX	A12	0.6453	9.67562	1.36331	46.6363	879
CGG024356	LV7009024368	0.014	No	7.14	0.039	0	0.04	XX	A12	0.7698	0.22747	0.03748	4.17193	2378
CGG024356	LV7009025632	0.018	Yes	6.176	0.038	0	0.039	XX	A12	0.7698	0.11987	0.01967	2.87812	2074
CGG024356	LV7009025644	0.014	Yes	8.608	0.049	0	0.051	XX	A12	0.7967	0.07849	0.013	1.81055	2871
CGG024492	LV7001891012	0.059	Yes	48.931	0.012	0	0.01	XX	A+152+16362+16189	0.9162	0.03773	0.00615	0.65076	11435
CGG024492	LV7001891121	0.018	No	45.516	0.026	0	0.026	XX	A+152+16362+16189	0.9162	0.13355	0.01532	0.75323	10076
CGG024492	LV7001893952	0.23	Yes	0.612	0	0	0	XX
CGG024492	LV7001893977	0.16	Yes	0.499	0	0	0	consistent with XX
CGG024492	LV7009025646	0.006	No	22.906	0.012	0	0.012	XX	A+152+16362+16189	0.8336	0.3593	0.05603	1.87795	5591
CGG024492	LV7009025658	0.012	Yes	55.454	0.014	0	0.013	XX	A+152+16362+16189	0.9162	0.35034	0.09817	1.14528	12296
CGG024494	LV3003060316	0.0086	Yes	112.478	0.196	0.026	0.106	XY	R1b1	0.9044	0.01596	0.00255	0.26929	20593	0.9048	0.0969059	1.71269	252
CGG024494	LV3003060328	0.011	Yes	63.538	0.092	0.013	0.049	XY	R1b1	0.9044	0.01991	0.00371	0.37622	13380	1.5209	-0.564353	3.60615	72
CGG024494	LV7001891001	0.026	Yes	17.164	0.018	0.002	0.009	XY	R1b1	0.8524	0.04649	0.00703	1.02992	4886	0	0	0	6
CGG024494	LV7001891115	0.033	Yes	64.171	0.093	0.012	0.049	XY	R1b1	0.8802	0.09058	0.01041	0.54703	14754	4.2088	1.29003	7.12757	62
CGG024494	LV7008955224	0.0075	Yes	61.851	0.104	0.014	0.055	XY	R1b1	0.9044	0.06485	0.00947	0.58892	13592	1.365	-0.209709	2.93971	89
CGG024494	LV7008955236	0.006	Yes	66.753	0.13	0.018	0.068	XY	R1b1	0.8802	0.37349	0.13324	0.93541	14055	1.5384	0.152979	2.92382	126
CGG024495	LV3003047874	0.18	No	2.738	0.002	0	0.001	consistent with XY but not XX	A10	0.62	2.56064	0.4472	53.0983	631
CGG024495	LV7001891042	0.04	Yes	23.105	0.02	0.003	0.01	XY	A10	0.8311	0.08355	0.01395	1.08967	5526	0	0	0	4
CGG024495	LV7001891066	0.04	Yes	17.77	0.015	0.002	0.008	XY	A10	0.8106	0.07601	0.0122	1.57155	4336	0			1
CGG024495	LV7001894005	0.24	Yes	1.154	0.001	0	0	XY	A	0.5519				242				0
CGG024495	LV7008954999	0.013	No	68.499	0.113	0.015	0.062	XY	A10	0.9055	0.15356	0.01945	0.62133	13981	2.8371	0.964205	4.71	118
CGG024495	LV7008955052	0.017	Yes	20.318	0.016	0.002	0.009	consistent with XY but not XX	A10	0.881	0.40842	0.04987	1.91376	4812
CGG024496	LV3003047845	0.26	No	14.217	0.023	0	0.023	XX	R1b1	0.8524	1.3696	0.11344	4.69016	3901
CGG024496	LV3003047859	0.25	Yes	5.101	0.008	0	0.008	XX	R1b1	0.7647	2.76377	0.33663	10.94	1392
CGG024496	LV7001891025	0.077	Yes	33.863	0.061	0	0.06	XX	R1b1	0.8277	0.52293	0.11881	1.44489	9360
CGG024496	LV7001891037	0.073	Yes	23.098	0.041	0	0.04	XX	R1b1	0.7951	0.37424	0.056	1.38534	6674
CGG024496	LV7009025618	0.012	No	43.18	0.1	0	0.098	XX	R1b1	0.8802	0.27465	0.05643	0.90841	11892
CGG024496	LV7009025626	0.022	Yes	22.339	0.04	0	0.039	XX	R1b1	0.8524	0.63795	0.18262	1.9136	6592
CGG024497	LV3003060352	0.014	Yes	43.177	0.071	0.009	0.036	XY	C4	0.9124	0.25674	0.05677	0.84246	9419	-0.445	-0.906841	0.016841	36
CGG024497	LV3003060409	0.012	Yes	34.39	0.075	0.009	0.037	XY	C4	0.8682	0.1598	0.02516	0.99042	7648	4.7692	-0.030964	9.56936	40
CGG024497	LV7001891027	0.065	Yes	13.02	0.029	0.003	0.015	XY	C4	0.8363	0.78634	0.18536	2.59482	3454	0	0	0	6
CGG024497	LV7001891039	0.041	Yes	12.94	0.056	0.007	0.028	XY	C4	0.8266	0.6372	0.13255	2.24753	3665	-0.7885	-1.605	0.0280043	40
CGG024497	LV7009025624	0.015	Yes	12.652	0.025	0.003	0.013	XY	C4	0.8357	0.05389	0.00908	1.19405	3195	0	0	0	8
CGG024497	LV7009025636	0.012	Yes	22.941	0.084	0.01	0.043	XY	C4	0.8619	0.36016	0.0984	1.38337	5824	1.5276	-0.645978	3.70118	58
CGG024498	LV3003060259	0.011	Yes	98.439	0.424	0.056	0.227	XY	C4a1a3	0.9677	0.80465	0.49692	1.28803	18998	3.2878	2.69783	3.87777	1230
CGG024498	LV3003060421	0.014	Yes	43.53	0.082	0.011	0.043	XY	C4a1a3	0.9349	0.42792	0.16777	0.97516	10062	0	0	0	41
CGG024498	LV7001891063	0.038	Yes	21.375	0.04	0.005	0.021	XY	C4a1a3	0.9307	0.59475	0.17416	1.75768	5925	7.3003	-0.1183	14.7189	17
CGG024498	LV7001891075	0.027	Yes	31.282	0.093	0.012	0.05	XY	C4a1a3	0.9349	0.87563	0.42752	1.68415	8235	2.8075	0.843279	4.77172	87
CGG024498	LV7008953520	0.0085	Yes	43.011	0.105	0.013	0.056	XY	C4a1a3	0.9349	1.11726	0.60711	1.97001	10250	-0.4691	-0.744935	-0.193265	104
CGG024499	LV3003060214	0.014	Yes	45.746	0.021	0.003	0.011	XY	A10	0.9152	0.03674	0.00663	0.68613	9978	24.0154	-1.77305	49.8038	5
CGG024499	LV3003060281	0.012	Yes	55.004	0.021	0.003	0.011	XY	A10	0.927	0.01751	0.00268	0.40898	11646	0	0	0	5
CGG024499	LV7001891014	0.049	Yes	3.045	0.001	0	0.001	XY	A10	0.7076	0.59712	0.09878	13.3695	822				0
CGG024499	LV7001891087	0.021	Yes	17.823	0.006	0.001	0.003	XY	A10	0.8562	0.04814	0.00771	1.05405	4321				0
CGG024499	LV7009025648	0.0091	Yes	21.403	0.008	0.001	0.004	XY	A10	0.8562	0.51054	0.1313	1.76745	5009	111.483	17.2743	205.691	3
CGG024499	LV7009025660	0.011	Yes	10.662	0.005	0.001	0.003	consistent with XY but not XX	A10	0.8155	1.36732	0.4728	3.99709	2751
CGG024500	LV3003047843	0.22	No	5.58	0	0	0	consistent with XX	F1b1b	0.8618	0.18213	0.02828	4.15937	1255
CGG024500	LV3003047860	0.2	Yes	24.238	0.003	0	0.003	XX	F1b1b	0.8768	0.04249	0.00705	0.91776	5370
CGG024500	LV7001891078	0.028	Yes	78.421	0.031	0	0.037	XX	F1b1b	0.9178	1.02828	0.60598	1.59034	15630
CGG024500	LV7001891090	0.039	Yes	61.586	0.009	0	0.009	XX	F1b1b	0.8986	0.0778	0.00918	0.41762	13183
CGG024500	LV7008954924	0.0099	Yes	82.933	0.017	0	0.017	XX	F1b1b	0.9369	0.10678	0.01485	0.41957	16770
CGG024500	LV7008955011	0.012	No	48.203	0.008	0	0.007	XX	F1b1b	0.8986	0.20838	0.03914	0.68651	10900
CGG024500	LV7008955035	0.021	Yes	1.036	0	0	0	consistent with XX	F1b	0.6098	3.34193	0.61498	60.2131	251
CGG024501	LV3003047780	0.15	No	4.837	0.008	0.001	0.004	XY	A+152+16362	0.8144	0.64975	0.11448	11.8122	1038				0
CGG024501	LV3003047870	0.18	Yes	8.997	0.003	0	0.002	XY	A+152+16362	0.9224	0.31925	0.05235	6.08269	1715				0
CGG024501	LV7009025630	0.013	Yes	38.977	0.059	0.008	0.031	XY	A+152+16362	0.9056	0.14274	0.03151	0.71471	8497	6.522	1.56297	11.481	39
CGG024501	LV7009025638	0.012	No	37.092	0.059	0.008	0.031	XY	A+152+16362	0.8755	0.21517	0.02632	1.07449	8052	0	0	0	36
CGG024502	LV3003060317	0.011	Yes	59.386	0.089	0	0.091	XX	G2a+152	0.9498	0.72509	0.34254	1.47373	12564
CGG024502	LV3003060329	0.0094	Yes	44.457	0.14	0.001	0.145	XX	G2a+152	0.9325	0.08761	0.01322	0.77306	9898
CGG024502	LV7009021812	0.016	Yes	39.753	0.156	0.001	0.161	XX	G2a+152	0.9128	0.7781	0.2984	1.82934	9317
CGG024502	LV7009021832	0.014	Yes	30.63	0.117	0.001	0.12	XX	G2a+152	0.9325	1.1652	0.54273	2.436	7136
CGG024504	LV3003047829	0.2	No	7.102	0.071	0	0.07	XX	A+152+16362	0.807	0.23509	0.04098	5.467	1677
CGG024504	LV3003047873	0.2	Yes	7.209	0.149	0	0.147	XX	A+152+16362+16189	0.7702	0.52785	0.09682	7.41167	1871
CGG024504	LV7009022241	0.07	Yes	8.567	0.282	0.001	0.281	XX	A+152+16362+16189	0.8206	0.68108	0.08708	3.79678	2622
CGG024504	LV7009022247	0.061	No	28.438	0.477	0.002	0.477	XX	A+152+16362+16189	0.9162	0.07326	0.01334	1.20727	6624
CGG024505	LV3003047794	0.13	No	16.07	0.02	0.003	0.011	XY	R1b1	0.8846	2.14175	0.36584	6.14343	3242	-3.0599	-8.13669	2.01689	4
CGG024505	LV3003047795	0.13	No	22.019	0.045	0.006	0.024	XY	R1b1	0.8846	1.93419	0.38821	4.91243	4358	-2.3119	-4.18178	-0.442017	14
CGG024505	LV7009025642	0.0078	Yes	73.759	0.25	0.035	0.133	XY	R1b1	0.8846	0.42008	0.1759	0.91904	14328	0.6008	0.136964	1.06464	509
CGG024505	LV7009025650	0.0089	Yes	67.567	0.224	0.031	0.119	XY	R1b1	0.8846	0.43388	0.16593	0.95365	13232	1.1033	0.447392	1.75921	409
CGG024506	LV3003047832	0.15	No	21.398	0.038	0	0.039	XX	C4	0.89	1.56327	0.17207	4.36091	4609
CGG024506	LV3003047885	0.15	Yes	29.401	0.094	0	0.095	XX	C4	0.9062	1.00192	0.12035	2.81016	5880
CGG024506	LV7001891081	0.036	No	33.415	0.074	0	0.075	XX	C4	0.8812	0.23996	0.03343	0.9501	7147
CGG024506	LV7001902925	0.035	Yes	43.886	0.081	0	0.082	XX	C4	0.9124	0.02606	0.00452	0.57827	9120
CGG024506	LV7009025654	0.0066	Yes	64.422	0.294	0.001	0.299	XX	C4	0.8962	0.56925	0.27023	1.12342	13141
CGG024507	LV3003047797	0.24	No	5.377	0.001	0	0.001	XX	F1d	0.7078	0.5856	0.09944	7.77335	1185
CGG024507	LV3003047890	0.25	Yes	4.391	0.001	0	0.001	XX	F1d	0.758	0.94796	0.16411	15.4189	939
CGG024507	LV7008955047	0.017	No	2.574	0	0	0	XX	F1d	0.7351	0.69687	0.11414	16.576	652
CGG024507	LV7008955071	0.018	Yes	39.995	0.008	0	0.008	XX	F1d	0.8209	0.03644	0.00664	0.64572	8765
CGG024508	LV3003047810	0.15	No	5.055	0.05	0.006	0.025	XY	R1b1	0.7573	0.31031	0.04669	6.92641	1488	4.7829	-0.788007	10.3538	24
CGG024508	LV3003047813	0.15	Yes	4.782	0.074	0.009	0.036	XY	R1b	0.6736	2.21265	0.36282	14.2112	1479	6.2502	1.14823	11.3522	37
CGG024508	LV7009022253	0.067	Yes	3.838	0.083	0.01	0.042	XY	R1b1	0.7198	0.24936	0.03856	5.47797	1506	-0.6449	-1.1124	-0.177396	44
CGG024508	LV7009022259	0.044	No	20.502	0.365	0.044	0.183	XY	R1b1	0.8055	0.53121	0.09387	1.74396	6244	0.6421	0.285955	0.998245	910
CGG024509	LV3003047812	0.096	No	3.88	0.015	0	0.015	XX	R1b1	0.7653	0.98169	0.1545	20.6885	879
CGG024509	LV3003047884	0.097	No	13.358	0.044	0	0.044	XX	R1b1	0.8802	0.16574	0.02873	3.11847	2813
CGG024509	LV7001902955	0.017	Yes	37.051	0.207	0.001	0.212	XX	R1b1	0.8802	0.08058	0.01054	0.68788	8187
CGG024509	LV7001903352	0.025	Yes	36.013	0.248	0.001	0.253	XX	R1b1	0.8802	1.56176	0.87661	2.84424	7955
CGG024509	LV7008955083	0.0064	Yes	2.806	0.01	0	0.011	XX	R1b1	0.7749	1.20242	0.18619	25.0489	664
CGG024510	LV3003047844	0.21	No	42.162	0.064	0	0.067	XX	A10	0.8608	0.11035	0.01907	1.68582	9922
CGG024510	LV3003054806	0.17	No	15.084	0.026	0	0.026	XX	A10	0.8049	0.12769	0.02439	2.44338	3687
CGG024510	LV7001887901	0.022	Yes	22.964	0.065	0	0.065	XX	A10	0.8201	0.03604	0.00529	0.79277	5250
CGG024510	LV7001891010	0.028	Yes	29.121	0.071	0	0.072	XX	A10	0.881	0.04004	0.00623	0.8883	6501
CGG024510	LV7009025662	0.013	Yes	60.284	0.128	0.001	0.13	XX	A10	0.9055	0.22457	0.06321	0.79282	14079
CGG024510	LV7009025666	0.01	Yes	74.234	0.192	0.001	0.194	XX	A10	0.9026	0.01667	0.00285	0.34702	16294
CGG024511	LV3003047814	0.15	No	17.442	0.041	0	0.042	XX	G2a+152	0.8885	0.29296	0.04579	3.63913	3818
CGG024511	LV3003047888	0.16	Yes	15.729	0.021	0	0.022	XX	G2a'c	0.8897	0.15348	0.02566	2.98355	3190
CGG024511	LV7001902878	0.031	Yes	24.683	0.039	0	0.039	XX	G2a+152	0.9048	0.03124	0.00501	0.76711	5688
CGG024511	LV7001902890	0.027	No	16.258	0.026	0	0.026	XX	G2a+152	0.9048	0.36525	0.05602	1.91146	4023
CGG024511	LV7009022277	0.021	Yes	52.408	0.127	0.001	0.129	XX	G2a+152	0.9424	0.28027	0.06158	0.88526	10990
CGG024511	LV7009022283	0.019	Yes	74.728	0.187	0.001	0.193	XX	G2a+152	0.9424	0.15816	0.04043	0.64768	14140
CGG024512	LV3003047782	0.15	No	5.643	0.014	0.002	0.007	XY	D4+195	0.8541	0.71842	0.12136	14.7877	1245	-11.3636			1
CGG024512	LV3003047827	0.15	No	6.73	0.022	0.003	0.011	XY	D4+195	0.8033	1.73941	0.23182	11.1882	1489	0	0	0	2
CGG024512	LV7009025674	0.0088	Yes	16.391	0.056	0.007	0.028	XY	D4+195	0.8632	0.28317	0.04055	1.62197	4032	0	0	0	27
CGG024512	LV7009025678	0.0098	Yes	79.642	0.407	0.05	0.205	XY	D4+195	0.8873	0.37373	0.15542	0.79439	16044	1.3009	0.857842	1.74396	1052
CGG024514	LV7001893990	0.2	No	7.106	0.03	0	0.03	XX	R1b1	0.8524	1.59494	0.18282	7.37663	1637
CGG024514	LV7001893997	0.15	Yes	33.582	0.076	0	0.077	XX	R1b1	0.866	0.06722	0.01097	1.39956	6757
CGG024514	LV7001903278	0.022	Yes	26.227	0.06	0	0.061	XX	R1b1	0.9044	0.02763	0.00407	0.62137	5758
CGG024514	LV7001903315	0.028	No	27.777	0.035	0	0.035	XX	R1b1	0.8802	0.18648	0.02751	1.16199	6020
CGG024514	LV7009022306	0.021	Yes	53.636	0.172	0.001	0.176	XX	R1b1	0.8802	0.22864	0.04338	0.89286	11233
CGG024514	LV7009022312	0.02	Yes	53.491	0.166	0.001	0.17	XX	R1b1	0.9044	0.09085	0.01006	0.64826	11215
CGG024565	LV7001893580	0.2	No	1.075	0.001	0	0.001	XX	H2a2a	0.6176				296
CGG024565	LV7001893688	0.19	No	7.242	0.025	0	0.024	XX	A+152+16362	0.7673	0.21655	0.03562	4.71366	1864
CGG024565	LV7009022244	0.042	Yes	18.551	0.105	0	0.107	XX	A+152+16362	0.7696	0.18287	0.03019	1.85775	5736
CGG024565	LV7009022250	0.047	Yes	20.619	0.111	0	0.114	XX	A+152+16362	0.7951	0.22791	0.02919	1.73228	5931
CGG024566	LV7001893602	0.14	No	0.423	0.001	0	0	consistent with XY but not XX
CGG024566	LV7001893651	0.15	No	14.871	0.017	0.002	0.009	XY	A+152+16362+16189	0.946	0.17189	0.03082	4.03386	3160	0	0	0	2
CGG024566	LV7009022256	0.016	Yes	33.202	0.064	0.008	0.034	XY	A+152+16362+16189	0.9408	0.0775	0.01232	0.94367	7664	0	0	0	36
CGG024566	LV7009022262	0.018	Yes	36.067	0.066	0.009	0.035	XY	A+152+16362+16189	0.9408	0.10356	0.01681	1.13646	8073	1.8357	-0.481744	4.15314	37
CGG024569	LV7001893592	0.18	No	0.551	0.006	0.001	0.003	XY										0
CGG024569	LV7001893712	0.17	Yes	11.746	0.224	0.028	0.113	XY	F1b	0.8662	0.46019	0.08111	2.24751	3310	0.7028	-0.261116	1.66672	279
CGG024569	LV7009022292	0.023	Yes	0.005	0	0	0	consistent with XY but not XX
CGG024569	LV7009022298	0.037	No	0.003	0	0	0	Not Assigned
CGG024570	LV7001893626	0.13	No	3.109	0.004	0	0.002	XY	F1b	0.8035	1.51562	0.27903	26.7205	725				0
CGG024570	LV7001893663	0.15	No	2.518	0.002	0	0.001	XY	F1b	0.7494	33.7082	10.1436	74.2008	681				0
CGG024571	LV7001893162	0.2	No	2.532	0.006	0	0.006	XX	A+152+16362	0.7615	11.1516	1.44308	83.7132	584
CGG024571	LV7001893589	0.18	Yes	6.262	0.01	0	0.01	XX	A+152+16362+16189	0.8627	1.0663	0.15804	12.9244	1314
CGG024571	LV7008954980	0.014	No	47.078	0.12	0.001	0.119	XX	A+152+16362+16189	0.9408	0.44055	0.15707	1.31021	10647
CGG024571	LV7008955104	0.009	Yes	20.481	0.035	0	0.035	XX	A+152+16362+16189	0.9408	0.15758	0.02443	1.39863	5010
CGG024572	LV7001893269	0.24	No	9.777	0.001	0	0.001	XX	A+152+16362+16189	0.8781	0.16371	0.02522	3.43584	2049
CGG024572	LV7001893306	0.24	No	3.797	0.001	0	0.001	XX	A+152+16362	0.783	1.68444	0.2955	33.543	813
CGG024573	LV7001893159	0.16	No	4.629	0.007	0	0.007	XX	A+152+16362+16189	0.7576	0.45058	0.07223	10.7295	1043
CGG024573	LV7001893220	0.16	No	3.803	0.003	0	0.003	XX	N	0.779	0.65501	0.09818	14.6137	863
CGG024573	LV7008954921	0.009	Yes	67.621	0.135	0.001	0.134	XX	A+152+16362+16189	0.9505	0.12888	0.01317	0.61368	14096
CGG024573	LV7008954992	0.013	Yes	13.331	0.016	0	0.015	XX	A+152+16362+16189	0.8444	0.12026	0.02046	2.00358	3423
CGG024574	LV7001893266	0.18	No	5.649	0.03	0	0.031	XX	C4a1a3	0.8486	4.16141	1.32435	11.8437	1598
CGG024574	LV7001893303	0.17	Yes	16.262	0.087	0	0.085	XX	C4a1a3	0.9101	3.21303	1.17924	6.05268	4116
CGG024574	LV7009021809	0.029	Yes	41.929	0.338	0.001	0.344	XX	C4a1a3	0.9379	0.46295	0.16954	1.11097	10012
CGG024574	LV7009022229	0.031	No	30.945	0.235	0.001	0.237	XX	C4a1a3	0.9142	1.11794	0.52298	2.23034	8025
CGG024576	LV7001884455	0.041	No	47.818	0.26	0.035	0.138	XY	G2a+152	0.9218	0.01923	0.00305	0.42589	10961	0.114	-0.179445	0.407444	455
CGG024576	LV7001893281	0.16	No	1.675	0.003	0	0.001	XY	M7b1b	0.574	8.02517	1.93513	96.3465	405				0
CGG024576	LV7001893318	0.13	Yes	15.17	0.037	0.005	0.02	XY	G2a+152	0.8704	0.48904	0.05743	4.30646	3360	0	0	0	7
CGG024576	LV7001903340	0.03	Yes	54.409	0.454	0.062	0.24	XY	G2a+152	0.9395	0.01811	0.00286	0.40913	11792	0.1356	-0.0230713	0.294271	1288
CGG024577	LV7001893195	0.17	No	16.762	0.079	0.01	0.042	XY	D4+195	0.8416	2.45951	0.37052	5.61909	4114	-3.3298	-4.71947	-1.94013	35
CGG024577	LV7001893244	0.19	Yes	13.938	0.078	0.01	0.042	XY	D4j	0.8992	0.25079	0.0424	4.01298	3621	5.139	1.01339	9.26461	43
CGG024577	LV7009025668	0.011	No	27.602	0.217	0.03	0.117	XY	D4j	0.9358	1.03208	0.4643	2.294	7332	1.738	0.924792	2.55121	400
CGG024577	LV7009025680	0.017	Yes	30.212	0.207	0.028	0.111	XY	D4j	0.9358	0.61567	0.22169	1.68363	8122	0.0078	-0.3554	0.371	354
CGG024588	LV7001893267	0.18	No	8.181	0.066	0.008	0.035	XY	F1d	0.8242	0.16539	0.02723	3.40486	1865	-0.5839	-1.19443	0.0266346	32
CGG024588	LV7001893304	0.19	No	1.539	0.013	0.002	0.007	XY	F1d	0.6206	8.02355	2.16386	97.1902	383	0	0	0	3
CGG024588	LV7009022290	0.042	Yes	34.18	0.389	0.051	0.206	XY	F1d	0.7921	0.18868	0.01657	1.01122	8360	0.6906	0.351493	1.02971	1080
CGG024588	LV7009022296	0.042	Yes	42.785	0.5	0.067	0.264	XY	F1d	0.7921	0.04192	0.00693	0.58949	9851	0.5148	0.277148	0.752452	1646
CGG024589	LV7001893157	0.17	No	78.271	0.294	0.041	0.157	XY	G2a+152	0.8821	0.73667	0.09939	2.09217	15311	-0.177	-0.605309	0.251309	611
CGG024589	LV7001893218	0.18	No	11.092	0.024	0.003	0.013	XY	G2a+152	0.8131	0.3283	0.05689	5.37051	2786	0	0	0	4
CGG024591	LV7001893196	0.16	No	7.293	0.127	0	0.129	XX	G2a3	0.712	2.74381	0.49468	9.77679	2553
CGG024591	LV7001893316	0.15	No	33.429	0.272	0.001	0.275	XX	G2a+152	0.9325	0.30305	0.03907	2.38278	7331
CGG024592	LV7001893279	0.18	No	24.453	0.03	0	0.03	XX	D4b1a2a	0.953	0.18047	0.0294	2.41677	4772
CGG024592	LV7009025602	0.012	Yes	28.847	0.041	0	0.041	XX	D4b1a2a	0.9693	0.32928	0.0701	1.15	6749
CGG024592	LV7009025656	0.011	Yes	51.631	0.08	0	0.079	XX	D4b1a2a	0.9693	0.12956	0.02207	0.70788	10785
CGG024598	LV3003060363	0.015	Yes	89.168	0.032	0.004	0.017	XY	D4h4	0.9316	0.01082	0.00171	0.24259	15867	17.9083	0.03031	35.7863	8
CGG024598	LV3003060411	0.015	Yes	22.824	0.005	0.001	0.002	XY	D4h4	0.9316	0.1861	0.02387	1.30503	4799				0
CGG024598	LV7009022246	0.054	Yes	58.762	0.025	0.003	0.014	XY	D4h4	0.9316	0.52148	0.23242	1.18	11317	0	0	0	5
CGG024598	LV7009022252	0.053	Yes	43.878	0.016	0.002	0.009	XY	D4h4	0.9136	0.37688	0.10775	1.20671	8696	0	0	0	9
CGG024606	LV7001893365	0.13	No	19.004	0.041	0	0.042	XX	C4	0.8751	1.18314	0.1449	4.29544	3870
CGG024606	LV7001893402	0.12	No	14.671	0.025	0	0.026	XX	C4	0.8859	0.7567	0.0869	4.54565	3003
CGG024606	LV7009022279	0.024	Yes	64.736	0.18	0.001	0.184	XX	C4	0.8975	0.47447	0.20904	1.07519	12841
CGG024606	LV7009022285	0.027	Yes	65.12	0.168	0.001	0.171	XX	C4	0.8901	0.15863	0.03366	0.56445	12608
CGG024607	LV7001893424	0.17	No	7.499	0.015	0.002	0.008	XY	D4j	0.894	0.20252	0.03144	4.75796	1938	-10.7542			1
CGG024607	LV7001893449	0.17	No	0.107	0	0	0	consistent with XY but not XX
CGG024607	LV7009025663	0.012	Yes	18.552	0.061	0.008	0.033	XY	D4j	0.9149	0.62349	0.10544	2.46653	4915	0	0	0	39
CGG024607	LV7009025681	0.0089	Yes	71.845	0.439	0.06	0.238	XY	D4j	0.9542	0.35057	0.1172	0.88051	15860	0.9342	0.628454	1.23995	1540
DA342	DA342_E1_L1	0.17	No	97.515	1.732	0.007	1.777	XX	R1b1	0.7572	0.95863	0.249	2.10615	20423
DA344	DA344_E1_L1	0.13	No	33.897	0.217	0.001	0.225	XX	A+152+16362+16189	0.8306	1.36821	0.34833	3.65288	9120
DA345	DA345_E1_L1	0.12	No	72.094	1.024	0.135	0.552	XY	D4j	0.9001	3.41884	2.15172	4.91419	16872	1.8682	1.61196	2.12444	5206
DA355	DA355_E1_L1	0.27	No	41.746	0.426	0.054	0.223	XY	A2	0.8458	0.08312	0.01376	1.53846	10401	1.7616	1.00475	2.51845	1047

## Sheet: 7-Isotopes-Dates
CEMNAME	SITELAT	SITELONG	MASTER_ID	MORTRAD	MAINREF	AGEFROM	AGETO	AGECAT	SampleNo	Element	Lab code	DateBP	±	FREDateBP	FRE ±	FRE offset	Unmodelled calBP_68.3%		Unmodelled calBP_95.4%		MeanCalDateBP	±	R_combine χ2	δ13C	δ15N	CN	%Yld	%C	References
Bratskii Kamen	56.1222	101.675	BRK_1956.010	Serovo	Okladnikov 1976:132	4 y.	5.5 y.	4 older child	H 2019.131	mandible	OxA-39800	4909	23	4683.29	68.1015	225.712	n/a	n/a	n/a	n/a	n/a	n/a		-18.72	12.87	3.22	8	44.6	this paper
Bratskii Kamen	56.1222	101.675	BRK_1956.011	Serovo	Okladnikov 1976:132	50 y.		9 adult	H 2019.135	cranium - vault	OxA-39801	4640	23	4443.14	68.1015	196.858	5279	4889	5290	4871	5087	125		-18.48	12.64	3.28	10.7	45.2	this paper
Bratskii Kamen	56.1222	101.675	BRK_1956.012	Serovo	Okladnikov 1976:135	9.5 y.	11 y.	4 older child	H 2019.137	cranium - vault	OxA-39802	4534	22	4287	67.7703	247.038	4969	4725	5209	4582	4857	118		-19.26	13.04	3.39	11.7	47.1	this paper
Bratskii Kamen	56.1222	101.675	BRK_1956.016	Serovo?	Okladnikov 1976:138	35 y.	50 y.	9 adult	H 2019.149	mandible	OxA-39815	4826	23	4586	68.1015	239.511	5452	5055	5474	4989	5260	136		-19.42	12.98	3.32	8.8	47.5	this paper
Bratskii Kamen	56.1222	101.675	BRK_1956.017	Serovo?	Okladnikov 1976:140	8 y.	9 y.	4 older child	H 2019.153	cranium	OxA-39805	4777	23	4623	68.1015	154.205	5469	5149	5575	5051	5338	125		-18.72	12.3	3.29	10.3	46.1	this paper
Bratskii Kamen	56.1222	101.675	BRK_1956.019.01	Serovo	Okladnikov 1976:141	8 y.	9 y.	4 older child	H 2019.156	cranium - vault	OxA-39806	4820	23	4580	68.1015	240.766	5446	5055	5471	4989	5248	134		-18.85	12.99	3.29	11.9	47.1	this paper
Bratskii Kamen	56.1222	101.675	BRK_1956.019.02	Serovo	Okladnikov 1976:141	4 y.	5 y.	1 young child	H 2019.160	cranium - zygomatic	OxA-39807	4938	23	4642.04	68.1015	295.964	5466	5310	5581	5055	5371	112		-18.56	13.43	3.23	11.9	46.1	this paper
Bratskii Kamen	56.1222	101.675	BRK_1956.019.03	Serovo	Okladnikov 1976:141	7 y.	9 y.	4 older child	H 2019.164	cranium	OxA-39808	4767	23	4565	68.1015	201.876	5440	5053	5465	4979	5220	130		-18.77	12.68	3.3	11.6	46.2	this paper
Bratskii Kamen	56.1222	101.675	BRK_1956.021	Serovo?	Okladnikov 1976:143	8 y.	13 y.	4 older child	H 2019.167	cranium - vault	OxA-39809	4919	23	4734	68.1015	184.313	5578	5329	5588	5320	5458	84		-18.82	12.54	3.24	16	46.2	this paper
Bratskii Kamen	56.1222	101.675	BRK_1956.022	Glazkovo	Okladnikov 1976:146	20 y.	30 y.	9 adult	H 2019.168	cranium - vault	OxA-39633	4594	27	4372	69.5544	221.948	5043	4853	5281	4835	5001	124		-19.24	12.84	3.26	12.6	41.9	this paper
Serovo	54.5097	103.222	SER_1957.008	Serovo	Okladnikov 1976:26	25 y.	40 y.	9 adult	H 2019.172	cranium - vault	OxA-39810	4816	23	4662	68.1015	154.205	5468	5317	5585	5081	5398	98		-18.56	12.3	3.26	14.4	45	this paper
Serovo	54.5097	103.222	SER_1957.010	Serovo	Okladnikov 1976:37	20 y.	35 y.	9 adult	H 2019.176	cranium	OxA-39933, 39934	4518	17	4263	66.316	254.565	4957	4649	5029	4580	4803	111	df=1 T=0.0(5% 3.8)	-18.59	13.1	3.21	16.35	42.75	this paper
Serovo	54.5097	103.222	SER_1957.012	Serovo	Okladnikov 1976:51	35 y.	50 y.	9 adult	H 2019.184	mandible	OxA-39812	4639	23	4446	68.1015	193.095	5280	4962	5290	4874	5090	125		-18.6	12.61	3.2	11.8	44.4	this paper
Serovo	54.5097	103.222	SER_1957.016	Serovo	Okladnikov 1976:66	10 y.	16 y.	5 older child–adolescent	H 2019.198	cranium - frontal	OxA-39935	4870	25	4550	68.8027	319.799	5320	5052	5460	4973	5197	125		-18.56	13.62	3.23	17.1	42.7	this paper
Serovo	54.5097	103.222	SER_1957.020	Serovo	Okladnikov 1976:76	20 y.	35 y.	9 adult	H 2019.199	cranium	OxA-40069	4737	20	4386	67.1477	351.161	5210	4856	5281	4842	5015	124		-17.09	13.87	3.26	4.1	44.3	this paper
Shumilikha	52.9025	103.653	SHU_1972.034	Glazkovo?	Savel'ev et al. 1981:14	18 y.	20 y.	8 adolescent–adult	H 2019.302, H 2019.303	phalanx, M1	OxA-39790, OxA-V-3241-24	n/a	n/a	4705	48	192	5578	5386	555	5338	5424	41	df=1 T=0.1(5% 3.8)	-17.2115	12.81	3.2	13.9	45.5	this paper
Shumilikha	52.9025	103.653	SHU_1972.002.01	Glazkovo?	Savel'ev et al. 1981	19 y.	23 y.	9 adult	E 2023.0006	red deer canine	OxA-44726	4628	24	n/a	n/a	n/a	5443	5314	5459	5306	5396	46		-20.37	6.63	3.16	6.2	44.4	this paper
Shumilikha	52.9025	103.653	SHU_1972.021	Glazkovo?	Savel'ev et al. 1981:11	6 y.	7 y.	4 older child	H 2019.272	cranium - vault	OxA-39855	4967	21	4733	67.4523	233.238	5577	5329	5587	5321	5457	83		-18.44	12.93	3.2	14.5	43.9	this paper
Shumilikha	52.9025	103.653	SHU_1972.002.04	missing data	Savel'ev et al. 1981:7	6 y.	7 y.	4 older child	H 2019.250	cranium - vault	OxA-39739	4836	21	4591	67.4523	245.784	5455	5058	5476	5041	5271	135		-18.64	13.03	3.18	11	43.1	this paper
Shumilikha	52.9025	103.653	SHU_1972.044	missing data	Savel'ev et al. 1981:16	40 y.		9 adult	H 2019.306	humerus	OxA-39792	4985	22	4838	68	146.678	5650	5477	5725	5329	5555	87		-18.81	12.24	3.21	8.3	43.9	this paper
Ust'-Ida I	53.1821	103.377	UID_1987.005	Isakovo	Tiutrin, Bazaliiskii 1996	7 y.	9 y.	4 older child	H 1992.077	unknown	OxA-25643	4852	35	4596	73.0329	255.82	5463	5067	5577	5042	5281	142		-16.81	13.11	3.16	16.4	44.3	Weber et al. 2016b
Ust'-Ida I	53.1821	103.377	UID_1987.006	Isakovo	Tiutrin, Bazaliiskii 1996	35 y.	50 y.	9 adult	H 1992.078	fibula	OxA-37266	4858	30	4641	70.7729	216.93	5568	5300	5584	5062	5371	121		-17.45	12.8	3.2	11.5	48.2	Weber et al. 2021; Haverkort et al. 2010
Ust'-Ida I	53.1821	103.377	UID_1987.008	Isakovo	Tiutrin, Bazaliiskii 1996	6 y.	8 y.	4 older child	H 2001.386	tibia	OxA-25664	4824	32	4666	71.6436	157.969	5568	5314	5589	5076	5404	107		-17.53	12.33	3.2	13.5	46.3	Weber et al. 2016b
Ust'-Ida I	53.1821	103.377	UID_1987.009	Isakovo	Tiutrin, Bazaliiskii 1996	6 y.	7 y.	4 older child	H 2001.241	femur	OxA-37268	4829	31	4719	71.2026	110.297	5580	5326	5588	5317	5450	88		-17.95	11.95	3.2	16.1	47.2	Weber et al. 2021
Ust'-Ida I	53.1821	103.377	UID_1987.010	Isakovo	Tiutrin, Bazaliiskii 1996	9 y.	11 y.	4 older child	H 1992.082	long bone fragments	OxA-36820	4903	31	4743	71.2026	160.477	5583	5331	5596	5319	5467	87		-17.5	12.35	3.2	13.9	46.3	Weber et al. 2021
Ust'-Ida I	53.1821	103.377	UID_1987.011	Isakovo	Tiutrin, Bazaliiskii 1996	35 y.	50 y.	9 adult	H 2001.168	femur	OxA-36821	4849	29	4701	70.3549	147.933	5576	5324	5585	5313	5437	91		-18.15	12.25	3.2	11.2	45.8	Weber et al. 2021; Haverkort et al. 2010
Ust'-Ida I	53.1821	103.377	UID_1988.014	Isakovo	Tiutrin, Bazaliiskii 1996	18 y.	20 y.	7 adolescent	H 1992.085	ulna	OxA-36823	4928	30	4774	70.7729	154.205	5592	5334	5643	5321	5489	86		-18	12.3	3.2	14.5	40.4	Weber et al. 2021; Haverkort et al. 2010
Ust'-Ida I	53.1821	103.377	UID_1988.015	Isakovo	Tiutrin, Bazaliiskii 1996	5 y.	6 y.	4 older child	H 1992.086	fibula	OxA-36824	4871	30	4585	70.7729	285.928	5449	5063	5573	4985	5259	139		-16.4	13.35	3.2	15.5	45	Weber et al. 2021
Ust'-Ida I	53.1821	103.377	UID_1988.016.01	Isakovo	Tiutrin, Bazaliiskii 1996	25 y.	35 y.	9 adult	H 1992.087	fibula	OxA-36825	4890	29	4730	70.3549	160.477	5581	5329	5590	5319	5458	87		-18.95	12.35	3.2	16.2	44.9	Weber et al. 2021
Ust'-Ida I	53.1821	103.377	UID_1988.016.02	Isakovo	Tiutrin, Bazaliiskii 1996	25 y.	35 y.	9 adult	H 1991.050	clavicle	OxA-36826	4896	30	4572	70.7729	323.562	5445	5055	5469	4979	5234	135		-17.15	13.65	3.2	17	45	Weber et al. 2021
Ust'-Ida I	53.1821	103.377	UID_1988.017	Isakovo	Tiutrin, Bazaliiskii 1996	2 y.	4 y.	1 young child	E 2012.0046	red deer canine	OxA-26944	4762	30	n/a	n/a	n/a	5577	5475	5586	5332	5511	59		-20.61	6.8	3.2	3.6		Schulting et al. 2014
Ust'-Ida I	53.1821	103.377	UID_1988.018	Isakovo	Tiutrin, Bazaliiskii 1996	11 y.	13 y.	4 older child	E 2012.0048	red deer canine	OxA-26946	4706	30	n/a	n/a	n/a	5474	5327	5574	5321	5417	71		-19.43	6.93	3.2	5.5		Schulting et al. 2014
Ust'-Ida I	53.1821	103.377	UID_1989.020.01	Isakovo	Tiutrin, Bazaliiskii 1996	18 y.	24 y.	8 adolescent–adult	E 2012.0050	red deer canine	OxA-26948	4608	30	n/a	n/a	n/a	5442	5304	5461	5144	5369	71		-19.9	6.6	3.2	9.2		Schulting et al. 2014
Ust'-Ida I	53.1821	103.377	UID_1989.020.02	Isakovo	Tiutrin, Bazaliiskii 1996	30 y.	40 y.	9 adult	H 2001.182	rib	OxA-27153	4854	39	4655	75.0321	198.113	5571	5308	5588	5066	5387	118		-17.67	12.65	3.19	12.2	44.9	Weber et al. 2016b; Haverkort et al. 2010
Ust'-Ida I	53.1821	103.377	UID_1989.021.01	Isakovo	Tiutrin, Bazaliiskii 1996	3 y.	4 y.	1 young child	E 2012.0047	red deer canine	OxA-26945	4611	30	n/a	n/a	n/a	5443	5305	5462	5147	5375	67		-19.2	7.7	3.2	2.9		Schulting et al. 2014
Ust'-Ida I	53.1821	103.377	UID_1989.021.02	Isakovo	Tiutrin, Bazaliiskii 1996	5 y.	7 y.	4 older child	H 2001.373	rib	OxA-26940	4921	29	4597	70.3549	323.562	5463	5068	5575	5044	5285	139		-16.66	13.65	3.23	14.6	44.6	Weber et al. 2016b
Ust'-Ida I	53.1821	103.377	UID_1989.022	Isakovo	Tiutrin, Bazaliiskii 1996	15 y.	20 y.	7 adolescent	H 2001.206	femur	OxA-36828	4954	30	4543	70.7729	411.377	5315	5054	5460	4968	5190	124		-16	14.35	3.2	14.4	44.5	Weber et al. 2021; Haverkort et al. 2010
Ust'-Ida I	53.1821	103.377	UID_1989.025.02	Isakovo	Tiutrin, Bazaliiskii 1996	7 y.	9 y.	4 older child	H 2001.162	femur	OxA-36830	4818	31	4676	71.2026	141.66	5570	5318	5589	5091	5415	100		-18.15	12.2	3.25	14.4	46.9	Weber et al. 2021
Ust'-Ida I	53.1821	103.377	UID_1989.025.03	Isakovo	Tiutrin, Bazaliiskii 1996	9 y.	11 y.	4 older child	H 2001.204	rib	OxA-25662	4903	31	4710	71.2026	193.095	5578	5325	5586	5316	5444	90		-17.08	12.61	3.21	10	45.3	Weber et al. 2016b
Ust'-Ida I	53.1821	103.377	UID_1989.026.01	Isakovo	Tiutrin, Bazaliiskii 1996	13 y.	15 y.	7 adolescent	H 2001.189	femur	OxA-36832	4875	30	4696	70.7729	179.295	5576	5322	5587	5308	5433	93		-17.5	12.5	3.2	13	43.8	Weber et al. 2021
Ust'-Ida I	53.1821	103.377	UID_1989.026.04	Isakovo	Tiutrin, Bazaliiskii 1996	10 y.	12 y.	4 older child	H 2001.133	femur	OxA-36833	4806	32	4646	71.6436	160.477	5568	5304	5585	5065	5377	119		-17.6	12.35	3.2	8.7	45.3	Weber et al. 2021
Ust'-Ida I	53.1821	103.377	UID_1989.026.05	Isakovo	Tiutrin, Bazaliiskii 1996	5 y.	7 y.	4 older child	H 1992.104, H 2001.161	tibia, vertebra	OxA-25645, OxA-36831	n/a	n/a	4646	52	129	5462	5316	5575	5292	5390	77	df=1 T=1.7(5% 3.8)	-17.98	12.14	3.18	15.35	44.8	Weber et al. 2021; Weber et al. 2016b
Ust'-Ida I	53.1821	103.377	UID_1989.030	Isakovo	Tiutrin, Bazaliiskii 1996	50 y.		9 adult	H 2001.121	femur	OxA-36922	4936	32	4750	71.6436	185.567	5585	5332	5600	5319	5471	87		-18.6	12.55	3.2	14.7	44.4	Weber et al. 2021; Haverkort et al. 2010
Ust'-Ida I	53.1821	103.377	UID_1989.031	Isakovo	Tiutrin, Bazaliiskii 1996	10 y.	12 y.	4 older child	H 2001.198	femur	OxA-37269, 37270	4857	23	4753	68.1015	104.025	5585	5333	5600	5321	5474	85	df=1 T=0.0(5% 3.8)	-18.05	11.9	3.2	13	44.6	Weber et al. 2021
Ust'-Ida I	53.1821	103.377	UID_1989.032	Isakovo	Tiutrin, Bazaliiskii 1996	8 y.	10 y.	4 older child	H 2001.195	femur	OxA-36836	4874	31	4826	71.2026	47.5725	5644	5472	5718	5327	5543	90		-18.55	11.45	3.2	15.9	45.9	Weber et al. 2021
Ust'-Ida I	53.1821	103.377	UID_1990.033.01	Isakovo	Tiutrin, Bazaliiskii 1996	12 y.	15 y.	7 adolescent	H 2001.214	femur	OxA-37338	4992	31	4901	71.2026	91.48	5718	5587	5886	5473	5651	88		-17.45	11.8	3.2	10.8	43.6	Weber et al. 2021
Ust'-Ida I	53.1821	103.377	UID_1990.033.02	Isakovo	Tiutrin, Bazaliiskii 1996	13 y.	16 y.	7 adolescent	H 2001.217	femur	OxA-37271	4914	32	4741	71.6436	173.023	5583	5330	5595	5319	5465	87		-17.25	12.45	3.2	15.4	43.4	Weber et al. 2021
Ust'-Ida I	53.1821	103.377	UID_1991.038	Isakovo	Tiutrin, Bazaliiskii 1996	45 y.	60 y.	9 adult	H 1992.113	fibula	OxA-25646	4833	39	4602	75.0321	162.987	5457	5082	5568	5053	5307	127		-18.75	12.37	3.12	16	44.6	Weber et al. 2021; Haverkort et al. 2010
Ust'-Ida I	53.1821	103.377	UID_1991.041	Isakovo	Tiutrin, Bazaliiskii 1996	35 y.	50 y.	9 adult	E 2012.0045	red deer canine	OxA-26943	4695	32	n/a	n/a	n/a	5469	5327	5570	5320	5408	63		-19.7	6.9	3.2	3.2		Schulting et al. 2014
Ust'-Ida I	53.1821	103.377	UID_1993.044.01	Isakovo	Tiutrin, Bazaliiskii 1996	9 y.	10 y.	4 older child	H 2001.340	femur	OxA-37275	4812	30	4633	70.7729	179.295	5569	5295	5583	5056	5357	127		-17.55	12.5	3.2	16.1	43.9	Weber et al. 2021
Ust'-Ida I	53.1821	103.377	UID_1993.044.02	Isakovo	Tiutrin, Bazaliiskii 1996	5 y.	6 y.	4 older child	H 1993.068	ulna	OxA-37276	4854	31	4530	71.2026	323.562	5309	5054	5449	4893	5174	120		-17.45	13.65	3.2	13.4	43.7	Weber et al. 2021
Ust'-Ida I	53.1821	103.377	UID_1993.044.03	Isakovo	Tiutrin, Bazaliiskii 1996	11 y.	12 y.	4 older child	H 2001.136	femur	OxA-37277	4849	32	4638	71.6436	210.657	5570	5298	5584	5059	5364	125		-17.2	12.75	3.2	9.5	43.8	Weber et al. 2021
Ust'-Ida I	53.1821	103.377	UID_1994.052	Isakovo	Tiutrin, Bazaliiskii 1996	60 y.		9 adult	E 2012.0049	red deer canine	OxA-26947	4658	31	n/a	n/a	n/a	5456	5320	5465	5317	5397	45		-19.1	7.1	3.2	11.2		Schulting et al. 2014
Ust'-Ida I	53.1821	103.377	UID_1994.053.01	Isakovo	Tiutrin, Bazaliiskii 1996	9.5 y.	11.5 y.	4 older child	E 2012.0044	red deer canine	OxA-26942	4644	31	n/a	n/a	n/a	5448	5317	5465	5311	5396	45		-19.9	6.7	3.2	4.4		Schulting et al. 2014
Ust'-Ida I	53.1821	103.377	UID_1994.053.02	Isakovo	Tiutrin, Bazaliiskii 1996	4 y.	6 y.	2 young child–older child	H 2001.165	rib	OxA-27056	4807	35	4713.01	73.0329	93.989	5572	5325	5585	5315	5441	89		-17.64	11.82	3.17	14.4	44	this paper
Ust'-Ida I	53.1821	103.377	UID_1994.054	Isakovo	Tiutrin, Bazaliiskii 1996	50 y.		9 adult	H 1995.007	radius	OxA-25648	4857	37	4617	74.0122	240.766	5469	5084	5580	5049	5323	138		-17.17	12.99	3.13	15.7	44.4	Weber et al. 2016b
Ust'-Ida I	53.1821	103.377	UID_1994.055.02	Isakovo	Tiutrin, Bazaliiskii 1996	15 y.	20 y.	7 adolescent	H 2003.528	femur	OxA-37090	4958	32	4754	71.6436	204.385	5586	5333	5602	5319	5474	87		-17	12.7	3.2	14.1	45.1	Weber et al. 2021
Ust'-Ida I	53.1821	103.377	UID_1995.056.01	Isakovo	Tiutrin, Bazaliiskii 1996	35 y.	50 y.	9 adult	H 2007.082	femur	OxA-37091	4928	35	4680	73.0329	248.292	5571	5319	5590	5090	5418	101		-17.6	13.05	3.2	13.6	45.1	Weber et al. 2021; Haverkort et al. 2010
Ust'-Ida I	53.1821	103.377	UID_1995.056.02	Isakovo	Tiutrin, Bazaliiskii 1996	9 y.	11 y.	4 older child	H 2001.368	femur	OxA-37092	5093	35	4876	73.0329	216.93	5714	5486	5875	5334	5616	93		-19	12.8	3.2	13.9	44.6	Weber et al. 2021
Individuals testing positive for plague in red
Dates on human bone replaced by dates on associated red deer tooth pendants
Ust'-Ida I	53.1821	103.377	UID_1988.017	Isakovo	Tiutrin, Bazaliiskii 1996	2 y.	4 y.	1 young child	H 1992.089, H 2001.477	humerus, cranium	OxA-25644, 26941	4846	23	n/a	n/a	n/a	n/a	n/a	n/a	n/a	n/a	n/a	df=1 T=5.1(5% 3.8)	-16.94	14.63	3.17	8.4	42.4	this paper
Ust'-Ida I	53.1821	103.377	UID_1988.018	Isakovo	Tiutrin, Bazaliiskii 1996	11 y.	13 y.	4 older child	H 2001.240	rib	OxA-26936	4890	30	4710	70.7729	179.295	5578	5325	5586	5316	5444	90		-17.72	12.5	3.18	6.7	42.7	Weber et al. 2016b
Ust'-Ida I	53.1821	103.377	UID_1989.020.01	Isakovo	Tiutrin, Bazaliiskii 1996	18 y.	24 y.	8 adolescent–adult	H 2001.361	rib	OxA-26939	4885	30	4584	70.7729	300.981	5449	5063	5573	4985	5257	139		-16.78	13.47	3.2	15.3	44	Weber et al. 2016b; Haverkort et al. 2010
Ust'-Ida I	53.1821	103.377	UID_1989.021.01	Isakovo	Tiutrin, Bazaliiskii 1996	3 y.	4 y.	1 young child	H 2001.336	rib	OxA-26938	4963	32	4572.95	71.6436	390.051	5444	5053	5470	4980	5234	136		-18.12	14.18	3.21	4.7	40.9	this paper
Ust'-Ida I	53.1821	103.377	UID_1991.041	Isakovo	Tiutrin, Bazaliiskii 1996	35 y.	50 y.	9 adult	H 1992.116	unknown	OxA-27055	4876	33	4663	72.0958	213.167	5568	5313	5588	5075	5400	108		-17.75	12.77	3.13	13.6	43.4	Weber et al. 2016b
Ust'-Ida I	53.1821	103.377	UID_1994.052	Isakovo	Tiutrin, Bazaliiskii 1996	60 y.		9 adult	H 2001.332	rib	OxA-26937	4965	30	4644	70.7729	321.053	5568	5303	5585	5065	5375	119		-15.98	13.63	3.19	8.3	42.9	Weber et al. 2016b
Ust'-Ida I	53.1821	103.377	UID_1994.053.01	Isakovo	Tiutrin, Bazaliiskii 1996	9.5 y.	11.5 y.	4 older child	H 2001.193	rib	OxA-26935	4791	30	4548	70.7729	242.02	5317	5054	5463	4971	5196	126		-16.61	13	3.25	6.6	42.8	Weber et al. 2016b
Pre-weaning children, not corrected for the FRE, excluded from models
Serovo	54.5097	103.222	SER_1957.011	Serovo	Okladnikov 1976:47	1.5 y.	2.5 y.	1 young child	H 2019.180	Mandible	OxA-39811	4705	24	n/a	n/a	n/a	n/a	n/a	n/a	n/a	n/a	n/a		-18.26	15.71	3.29	9	44.2	this paper
Shumilikha	52.9025	103.653	SHU_1972.025.02	Glazkovo?	Savel'ev et al. 1981:12	9 m.	9 m.	1 young child	H 2019.282	Ulna	OxA-39858	4257	20	n/a	n/a	n/a	n/a	n/a	n/a	n/a	n/a	n/a		-16.91	19.81	3.2	7.7	44.5	this paper
Shumilikha	52.9025	103.653	SHU_1973.005	Glazkovo?	Savel'ev et al. 1981:8	2 y.	5 y.	1 young child	H 2019.314	Fibula	OxA-39795	4162	22	n/a	n/a	n/a	n/a	n/a	n/a	n/a	n/a	n/a		-16.94	15.21	3.23	12.9	45.1	this paper
Ust'-Ida I	53.1821	103.377	UID_1989.026.02	Isakovo	Tiutrin, Bazaliiskii 1996	8 m.	16 m.	1 young child	H 2003.525	rib	OxA-25665	4786	30	n/a	n/a	n/a	n/a	n/a	n/a	n/a	n/a	n/a		-17.86	15.12	3.24	11	46.8	this paper
